# Supplementary material for: Mechanistic signatures of comorbid PTSD with cognitive impairment implicate cortisol-induced neural toxicity
Source: Neuropsychopharmacology. 2026 Feb 12;51(7):1325–34. doi: 10.1038/s41386-026-02358-6 (PMC13213041; doi:10.1038/s41386-026-02358-6)
Supplement: Supplementary file 2 — Supplementary Table [file 41386_2026_2358_MOESM2_ESM.xlsx]

## Sheet: supplementary_table_1
Spearman R	P_val	entrezgene	Source.1	Source.2	phenotype	name	symbol	alias	HGNC	Reference
Voxel level Spearman's correlation coefficient in neocortex between the brain signature map (column: phenotype) and mRNA expression map (column: symbol)	P value calculated using the BrainSMASH permutation test (see Methods and Participants for details)	Entrez ID	Biological processes associated with each mRNA (see Methods and Participants for more detials). Blood study refers to the 2017 transcriptomic study of the WTC PTSD cohort by Kuan et al.	Additional biological processes	Brain signature label (PTSD_with_CI, PTSD_no_CI, and PTSD_delta_CI represent PTSD+CI, PTSD-CI, and PTSD_CI, respectively, as described in the manuscript)	mRNA name	mRNA symbol	Alternative symbols for the mRNA	HGNC ID	Reference for specific mRNA/process
-0.136939	0.0737906	1462	Blood Study		PTSD_delta_CI	versican	VCAN	CSPG2, ERVR, GHAP, PG-M, WGN	HGNC:2464	https://pubmed.ncbi.nlm.nih.gov/29249826/
0.123193	0.110111	10445	Blood Study		PTSD_delta_CI	microspherule protein 1	MCRS1	ICP22BP, INO80Q, MCRS2, MSP58, P78	HGNC:6960	https://pubmed.ncbi.nlm.nih.gov/29249826/
0.0580962	0.354609	9282	GC receptor signaling		PTSD_delta_CI	mediator complex subunit 14	MED14	CRSP150, CRSP2, CSRP, CXorf4, DRIP150	HGNC:2370	https://www.nature.com/articles/s41593-022-01161-y#:~:text=These%20findings%20are%20consistent%20with,in%20PM%20brain%20tissue10.
0.034643	0.638898	728492	Blood Study		PTSD_delta_CI	small EDRK-rich factor 1B	SERF1B	FAM2B, H4F5C, h4F5	HGNC:10756	https://pubmed.ncbi.nlm.nih.gov/29249826/
-0.218202	0.00142925	6649	Antioxidants		PTSD_delta_CI	superoxide dismutase 3	SOD3	EC-SOD	HGNC:11181	https://www.ncbi.nlm.nih.gov/pmc/articles/PMC9774954/
0.11833	0.131864	5594	Cortisol induced neurotoxicity		PTSD_delta_CI	mitogen-activated protein kinase 1	MAPK1	ERK, ERK-2, ERK2, ERT1, MAPK2	HGNC:6871	https://www.ncbi.nlm.nih.gov/pmc/articles/PMC5419092/
-0.05017	0.493704	637	p53 signaling pathway	mitochondria apoptosis	PTSD_delta_CI	BH3 interacting domain death agonist	BID	FP497	HGNC:1050	https://www.kegg.jp/pathway/map04115
-0.0340388	0.66441	54891	Blood Study		PTSD_delta_CI	INO80 complex subunit D	INO80D		HGNC:25997	https://pubmed.ncbi.nlm.nih.gov/29249826/
-0.232497	0.0031632	9563	Cortisol induced neurotoxicity		PTSD_delta_CI	hexose-6-phosphate dehydrogenase/glucose 1-dehydrogenase	H6PD	CORTRD1, G6PDH, GDH, H6PDH	HGNC:4795	https://www.ncbi.nlm.nih.gov/pmc/articles/PMC3365799/
-0.110449	0.0409868	3344	Blood Study		PTSD_delta_CI	forkhead box N2	FOXN2	HTLF	HGNC:5281	https://pubmed.ncbi.nlm.nih.gov/29249826/
-0.0511606	0.500007	7079	GC receptor regulated genes		PTSD_delta_CI	TIMP metallopeptidase inhibitor 4	TIMP4	TIMP-4	HGNC:11823	https://www.ncbi.nlm.nih.gov/pmc/articles/PMC6153563/
-0.149671	0.037593	2877	Antioxidants		PTSD_delta_CI	glutathione peroxidase 2	GPX2	GI-GPx, GPRP, GPRP-2, GPx-2, GPx-GI	HGNC:4554	https://www.ncbi.nlm.nih.gov/pmc/articles/PMC9774954/
0.0512446	0.520946	94005	p53 signaling pathway	mitochondria apoptosis	PTSD_delta_CI	phosphatidylinositol glycan anchor biosynthesis class S	PIGS	DEE95, GPIBD18, PIG-S	HGNC:14937	https://www.kegg.jp/pathway/map04115
0.0375589	0.640219	2539	Cortisol induced neurotoxicity		PTSD_delta_CI	glucose-6-phosphate dehydrogenase	G6PD	CNSHA1, G6PD1	HGNC:4057	https://en.wikipedia.org/wiki/Pentose_phosphate_pathway
0.0883812	0.199201	842	p53 signaling pathway	mitochondria apoptosis	PTSD_delta_CI	caspase 9	CASP9	APAF-3, APAF3, ICE-LAP6, MCH6, PPP1R56	HGNC:1511	https://www.kegg.jp/pathway/map04115
0.134667	0.0737703	2904	Cortisol induced neurotoxicity		PTSD_delta_CI	glutamate ionotropic receptor NMDA type subunit 2B	GRIN2B	DEE27, EIEE27, GluN2B, MRD6, NMDAR2B	HGNC:4586	https://www.ncbi.nlm.nih.gov/pmc/articles/PMC5419092/
-0.148364	0.0499015	64065	p53 signaling pathway	mitochondria apoptosis	PTSD_delta_CI	p53 apoptosis effector related to PMP22	PERP	EKVP7, KCP1, KRTCAP1, OLMS2, PIGPC1	HGNC:17637	https://www.kegg.jp/pathway/map04115
-0.0741541	0.315749	283871	Cortisol induced neurotoxicity		PTSD_delta_CI	phosphoglycolate phosphatase	PGP	AUM, G3PP, PGPase	HGNC:8909	https://pubmed.ncbi.nlm.nih.gov/8094292/
0.13323	0.0974093	9332	Blood Study	GC receptor signaling	PTSD_delta_CI	CD163 molecule	CD163	M130, MM130, SCARI1	HGNC:1631	https://pubmed.ncbi.nlm.nih.gov/29249826/
-0.0744384	0.285056	63970	p53 signaling pathway	mitochondria apoptosis	PTSD_delta_CI	tumor protein p53 regulated apoptosis inducing protein 1	TP53AIP1	P53AIP1	HGNC:29984	https://www.kegg.jp/pathway/map04115
0.133349	0.0931863	2771	Cortisol induced neurotoxicity		PTSD_delta_CI	G protein subunit alpha i2	GNAI2	GIP, GNAI2B, HG1C, H_LUCA15.1, H_LUCA16.1	HGNC:4385	https://www.ncbi.nlm.nih.gov/pmc/articles/PMC6489906/
0.222911	0.00300809	283514	p53 signaling pathway	mitochondria apoptosis	PTSD_delta_CI	siah E3 ubiquitin protein ligase family member 3	SIAH3		HGNC:30553	https://www.kegg.jp/pathway/map04115
-0.287221	0.000151859	841	p53 signaling pathway	apoptosis	PTSD_delta_CI	caspase 8	CASP8	ALPS2B, CAP4, Casp-8, FLICE, MACH	HGNC:1509	https://www.kegg.jp/pathway/map04115
-0.0649498	0.322037	8850	GC receptor signaling		PTSD_delta_CI	lysine acetyltransferase 2B	KAT2B	CAF, P/CAF, PCAF	HGNC:8638	https://www.nature.com/articles/s41593-022-01161-y#:~:text=These%20findings%20are%20consistent%20with,in%20PM%20brain%20tissue10.
-0.0848517	0.289117	79944	Blood Study		PTSD_delta_CI	L-2-hydroxyglutarate dehydrogenase	L2HGDH	C14orf160, L2HGA	HGNC:20499	https://pubmed.ncbi.nlm.nih.gov/29249826/
-0.0873659	0.221169	6532	Blood Study		PTSD_delta_CI	solute carrier family 6 member 4	SLC6A4	5-HTT, 5-HTTLPR, 5HTT, HTT, OCD1	HGNC:11050	https://pubmed.ncbi.nlm.nih.gov/29249826/
-0.0439731	0.558755	51246	p53 signaling pathway	mitochondria apoptosis	PTSD_delta_CI	shisa family member 5	SHISA5	SCOTIN	HGNC:30376	https://www.kegg.jp/pathway/map04115
0.0200331	0.805098	5469	Blood Study	GC receptor signaling	PTSD_delta_CI	mediator complex subunit 1	MED1	CRSP1, CRSP200, DRIP205, DRIP230, PBP	HGNC:9234	https://pubmed.ncbi.nlm.nih.gov/29249826/
-0.122141	0.0976868	2595	Blood Study		PTSD_delta_CI	glucosidase alpha, neutral C	GANC		HGNC:4139	https://pubmed.ncbi.nlm.nih.gov/29249826/
-0.143868	0.0406751	3290	GC receptor regulated genes		PTSD_delta_CI	hydroxysteroid 11-beta dehydrogenase 1	HSD11B1	11-DH, 11-beta-HSD1, CORTRD2, HDL, HSD11	HGNC:5208	https://www.ncbi.nlm.nih.gov/pmc/articles/PMC3962546/#:~:text=11%CE%B2%2DHSD%20type%201%2C%20a,%2C%20inflammatory%20cells%2C%20and%20gonads.
0.0958254	0.193535	9556	Blood Study		PTSD_delta_CI	ATP synthase membrane subunit j	ATP5MJ	6.8PL, ATP5MPL, C14orf2, MLQ, MP68	HGNC:1188	https://pubmed.ncbi.nlm.nih.gov/29249826/
-0.154704	0.0269521	27113	p53 signaling pathway	mitochondria apoptosis	PTSD_delta_CI	BCL2 binding component 3	BBC3	JFY-1, JFY1, PUMA	HGNC:17868	https://www.kegg.jp/pathway/map04115
-0.287648	0.000283029	64393	Blood Study		PTSD_delta_CI	zinc finger matrin-type 3	ZMAT3	PAG608, WIG-1, WIG1	HGNC:29983	https://pubmed.ncbi.nlm.nih.gov/29249826/
0.179083	0.0191412	23358	Blood Study		PTSD_delta_CI	ubiquitin specific peptidase 24	USP24		HGNC:12623	https://pubmed.ncbi.nlm.nih.gov/29249826/
-0.23243	0.00251691	6513	Glucose metabolism genes		PTSD_delta_CI	solute carrier family 2 member 1	SLC2A1	CSE, DYT17, DYT18, DYT9, EIG12	HGNC:11005	https://www.ncbi.nlm.nih.gov/pmc/articles/PMC6153563/
0.328812	7.38e-06	23534	Blood Study		PTSD_delta_CI	transportin 3	TNPO3	IPO12, LGMD1F, LGMDD2, MTR10A, TRN-SR	HGNC:17103	https://pubmed.ncbi.nlm.nih.gov/29249826/
0.0923462	0.220069	146225	Blood Study		PTSD_delta_CI	CKLF like MARVEL transmembrane domain containing 2	CMTM2	CKLFSF2	HGNC:19173	https://pubmed.ncbi.nlm.nih.gov/29249826/
-0.150387	0.0565943	8705	Blood Study		PTSD_delta_CI	beta-1,3-galactosyltransferase 4	B3GALT4	BETA3GALT4, GALT2, GALT4	HGNC:919	https://pubmed.ncbi.nlm.nih.gov/29249826/
-0.238643	0.00318062	50507	Cortisol induced neurotoxicity		PTSD_delta_CI	NADPH oxidase 4	NOX4	KOX, KOX-1, RENOX	HGNC:7891	https://www.ncbi.nlm.nih.gov/pmc/articles/PMC6489906/
-0.151892	0.0171736	54899	Blood Study		PTSD_delta_CI	PX domain containing serine/threonine kinase like	PXK	MONAKA, SLOB	HGNC:23326	https://pubmed.ncbi.nlm.nih.gov/29249826/
-0.111468	0.103585	388569	Blood Study		PTSD_delta_CI	zinc finger protein 324B	ZNF324B		HGNC:33107	https://pubmed.ncbi.nlm.nih.gov/29249826/
0.211036	0.00463714	51776	Blood Study		PTSD_delta_CI	mitogen-activated protein kinase kinase kinase 20	MAP3K20	AZK, CNM6, MLK7, MLT, MLTK	HGNC:17797	https://pubmed.ncbi.nlm.nih.gov/29249826/
-0.17705	0.0110581	4694	Blood Study		PTSD_delta_CI	NADH:ubiquinone oxidoreductase subunit A1	NDUFA1	CI-MWFE, MC1DN12, MWFE, ZNF183	HGNC:7683	https://pubmed.ncbi.nlm.nih.gov/29249826/
-0.0400897	0.60624	2879	Antioxidants		PTSD_delta_CI	glutathione peroxidase 4	GPX4	GPx-4, GSHPx-4, MCSP, PHGPx, SMDS	HGNC:4556	https://www.ncbi.nlm.nih.gov/pmc/articles/PMC9774954/
0.326257	1.88e-05	197407	Blood Study		PTSD_delta_CI	zinc finger protein 48	ZNF48	ZNF553	HGNC:13114	https://pubmed.ncbi.nlm.nih.gov/29249826/
-0.216441	0.00704207	2101	Blood Study		PTSD_delta_CI	estrogen related receptor alpha	ESRRA	ERR1, ERRa, ERRalpha, ESRL1, NR3B1	HGNC:3471	https://pubmed.ncbi.nlm.nih.gov/29249826/
0.128875	0.069162	351	Amyloid Beta production		PTSD_delta_CI	amyloid beta precursor protein	APP	AAA, ABETA, ABPP, AD1, APPI	HGNC:620	https://www.ncbi.nlm.nih.gov/pmc/articles/PMC6396325/
0.154991	0.0425507	596	p53 signaling pathway	mitochondria apoptosis	PTSD_delta_CI	BCL2 apoptosis regulator	BCL2	Bcl-2, PPP1R50	HGNC:990	https://www.kegg.jp/pathway/map04115
-0.0711418	0.300719	4242	Blood Study		PTSD_delta_CI	MFNG O-fucosylpeptide 3-beta-N-acetylglucosaminyltransferase	MFNG		HGNC:7038	https://pubmed.ncbi.nlm.nih.gov/29249826/
0.0491484	0.535384	6607	Blood Study		PTSD_delta_CI	survival of motor neuron 2, centromeric	SMN2	BCD541, C-BCD541, GEMIN1, SMNC, TDRD16B	HGNC:11118	https://pubmed.ncbi.nlm.nih.gov/29249826/
-0.335482	2.66e-05	10452	Blood Study		PTSD_delta_CI	translocase of outer mitochondrial membrane 40	TOMM40	C19orf1, D19S1177E, PER-EC1, PEREC1, TOM40	HGNC:18001	https://pubmed.ncbi.nlm.nih.gov/29249826/
-0.0961032	0.222227	9882	Glucose metabolism genes		PTSD_delta_CI	TBC1 domain family member 4	TBC1D4	AS160, NIDDM5	HGNC:19165	https://www.ncbi.nlm.nih.gov/pmc/articles/PMC6153563/
0.116599	0.128823	5873	Blood Study		PTSD_delta_CI	RAB27A, member RAS oncogene family	RAB27A	GS2, HsT18676, RAB27, RAM	HGNC:9766	https://pubmed.ncbi.nlm.nih.gov/29249826/
0.0585376	0.459224	598	p53 signaling pathway	mitochondria apoptosis	PTSD_delta_CI	BCL2 like 1	BCL2L1	BCL-XL/S, BCL2L, BCLX, Bcl-X, PPP1R52	HGNC:992	https://www.kegg.jp/pathway/map04115
-0.0730366	0.29941	4137	Tau		PTSD_delta_CI	microtubule associated protein tau	MAPT	DDPAC, FTD1, FTDP-17, MAPTL, MSTD	HGNC:6893	https://www.ncbi.nlm.nih.gov/pmc/articles/PMC6396325/
-0.232384	0.00328354	10000	Glucose metabolism genes		PTSD_delta_CI	AKT serine/threonine kinase 3	AKT3	MPPH, MPPH2, PKB-GAMMA, PKBG, PRKBG	HGNC:393	https://www.ncbi.nlm.nih.gov/pmc/articles/PMC6153563/
0.00927057	0.888798	6478	p53 signaling pathway	mitochondria apoptosis	PTSD_delta_CI	siah E3 ubiquitin protein ligase 2	SIAH2	hSiah2	HGNC:10858	https://www.kegg.jp/pathway/map04115
0.257698	0.000541631	347736	Blood Study		PTSD_delta_CI	NME/NM23 family member 9	NME9	NM23-H9, NXL2, TXL-2, TXL2, TXNDC6	HGNC:21343	https://pubmed.ncbi.nlm.nih.gov/29249826/
-0.143776	0.0295598	22933	Cortisol induced neurotoxicity		PTSD_delta_CI	sirtuin 2	SIRT2	SIR2, SIR2L, SIR2L2	HGNC:10886	https://en.wikipedia.org/wiki/Pentose_phosphate_pathway
0.0376696	0.61561	1153	Blood Study		PTSD_delta_CI	cold inducible RNA binding protein	CIRBP	CIRP	HGNC:1982	https://pubmed.ncbi.nlm.nih.gov/29249826/
-0.16189	0.0435379	286128	Blood Study		PTSD_delta_CI	ZFP41 zinc finger protein	ZFP41	ZNF753, zfp-41	HGNC:26786	https://pubmed.ncbi.nlm.nih.gov/29249826/
-0.0131965	0.864574	3717	GC receptor signaling		PTSD_delta_CI	Janus kinase 2	JAK2	JTK10	HGNC:6192	https://www.nature.com/articles/s41593-022-01161-y#:~:text=These%20findings%20are%20consistent%20with,in%20PM%20brain%20tissue10.
-0.146879	0.0608233	208	Glucose metabolism genes		PTSD_delta_CI	AKT serine/threonine kinase 2	AKT2	HIHGHH, PKBB, PKBBETA, PRKBB, RAC-BETA	HGNC:392	https://www.ncbi.nlm.nih.gov/pmc/articles/PMC6153563/
-0.057911	0.472629	6197	Blood Study		PTSD_delta_CI	ribosomal protein S6 kinase A3	RPS6KA3	CLS, HU-3, ISPK-1, MAPKAPK1B, MRX19	HGNC:10432	https://pubmed.ncbi.nlm.nih.gov/29249826/
-0.141027	0.0719652	10725	GC receptor signaling		PTSD_delta_CI	nuclear factor of activated T cells 5	NFAT5	NF-AT5, NFATL1, NFATZ, OREBP, TONEBP	HGNC:7774	https://www.nature.com/articles/s41593-022-01161-y#:~:text=These%20findings%20are%20consistent%20with,in%20PM%20brain%20tissue10.
-0.196862	0.0124462	11214	Blood Study		PTSD_delta_CI	A-kinase anchoring protein 13	AKAP13	AKAP-13, AKAP-Lbc, ARHGEF13, BRX, HA-3	HGNC:371	https://pubmed.ncbi.nlm.nih.gov/29249826/
-0.155482	0.0451222	51107	Amyloid Beta production	Gamma-secretase	PTSD_delta_CI	aph-1A gamma-secretase subunit	APH1A	6530402N02Rik, APH-1, APH-1A, CGI-78	HGNC:29509	https://www.ncbi.nlm.nih.gov/pmc/articles/PMC6396325/
0.135305	0.0832529	10090	Blood Study		PTSD_delta_CI	uronyl 2-sulfotransferase	UST	2OST, CS-2OST	HGNC:17223	https://pubmed.ncbi.nlm.nih.gov/29249826/
-0.107489	0.169395	6801	Blood Study		PTSD_delta_CI	striatin	STRN	PPP2R6A, SG2NA, STRN1	HGNC:11424	https://pubmed.ncbi.nlm.nih.gov/29249826/
-0.160761	0.0307349	10572	p53 signaling pathway	mitochondria apoptosis	PTSD_delta_CI	SIVA1 apoptosis inducing factor	SIVA1	CD27BP, SIVA, Siva-1, Siva-2	HGNC:17712	https://www.kegg.jp/pathway/map04115
0.0824002	0.270712	9887	Blood Study		PTSD_delta_CI	SMG7 nonsense mediated mRNA decay factor	SMG7	C1orf16, EST1C, SGA56M	HGNC:16792	https://pubmed.ncbi.nlm.nih.gov/29249826/
-0.0201527	0.757776	5366	p53 signaling pathway	mitochondria apoptosis	PTSD_delta_CI	phorbol-12-myristate-13-acetate-induced protein 1	PMAIP1	APR, NOXA	HGNC:9108	https://www.kegg.jp/pathway/map04115
-0.137039	0.0630257	8797	p53 signaling pathway	apoptosis	PTSD_delta_CI	TNF receptor superfamily member 10a	TNFRSF10A	APO2, CD261, DR4, TRAILR-1, TRAILR1	HGNC:11904	https://www.kegg.jp/pathway/map04115
0.177345	0.0220783	100131187	Blood Study		PTSD_delta_CI	thiosulfate sulfurtransferase like domain containing 1	TSTD1	KAT, TST	HGNC:35410	https://pubmed.ncbi.nlm.nih.gov/29249826/
-0.173348	0.00591701	23303	Blood Study		PTSD_delta_CI	kinesin family member 13B	KIF13B	GAKIN	HGNC:14405	https://pubmed.ncbi.nlm.nih.gov/29249826/
0.294288	0.000138844	9611	Blood Study	GC receptor signaling	PTSD_delta_CI	nuclear receptor corepressor 1	NCOR1	N-CoR, N-CoR1, PPP1R109, TRAC1, hN-CoR	HGNC:7672	https://pubmed.ncbi.nlm.nih.gov/29249826/
-0.234467	0.00157351	3320	GC receptor regulated genes		PTSD_delta_CI	heat shock protein 90 alpha family class A member 1	HSP90AA1	EL52, HEL-S-65p, HSP86, HSP89A, HSP90A	HGNC:5253	https://www.ncbi.nlm.nih.gov/pmc/articles/PMC6153563/
-0.0926852	0.208568	6517	Glucose metabolism genes		PTSD_delta_CI	solute carrier family 2 member 4	SLC2A4	GLUT4	HGNC:11009	https://www.ncbi.nlm.nih.gov/pmc/articles/PMC6153563/
-0.134163	0.084651	54793	Blood Study		PTSD_delta_CI	potassium channel tetramerization domain containing 9	KCTD9	BTBD27	HGNC:22401	https://pubmed.ncbi.nlm.nih.gov/29249826/
0.0536766	0.474859	6477	p53 signaling pathway	mitochondria apoptosis	PTSD_delta_CI	siah E3 ubiquitin protein ligase 1	SIAH1	BURHAS, SIAH1A	HGNC:10857	https://www.kegg.jp/pathway/map04115
0.0347118	0.669182	6647	Antioxidants		PTSD_delta_CI	superoxide dismutase 1	SOD1	ALS, ALS1, HEL-S-44, IPOA, SOD	HGNC:11179	https://www.ncbi.nlm.nih.gov/pmc/articles/PMC9774954/
-0.0544435	0.473645	55193	GC receptor signaling		PTSD_delta_CI	polybromo 1	PBRM1	BAF180, PB1, RCC, SMARCH1	HGNC:30064	https://www.nature.com/articles/s41593-022-01161-y#:~:text=These%20findings%20are%20consistent%20with,in%20PM%20brain%20tissue10.
-0.0165992	0.830423	51329	Blood Study		PTSD_delta_CI	ARF like GTPase 6 interacting protein 4	ARL6IP4	SFRS20, SR-25, SRp25, SRrp37	HGNC:18076	https://pubmed.ncbi.nlm.nih.gov/29249826/
0.09054	0.173515	25870	Blood Study		PTSD_delta_CI	sulfatase modifying factor 2	SUMF2	pFGE	HGNC:20415	https://pubmed.ncbi.nlm.nih.gov/29249826/
0.119062	0.110077	627	Blood Study	Significant	PTSD_delta_CI	brain derived neurotrophic factor	BDNF	ANON2, BULN2	HGNC:1033	https://pubmed.ncbi.nlm.nih.gov/29249826/
0.156485	0.0416262	317	p53 signaling pathway	mitochondria apoptosis	PTSD_delta_CI	apoptotic peptidase activating factor 1	APAF1	APAF-1, CED4	HGNC:576	https://www.kegg.jp/pathway/map04115
0.186412	0.0190682	729683	Blood Study		PTSD_delta_CI	uncharacterized LOC729683	LOC729683			https://pubmed.ncbi.nlm.nih.gov/29249826/
0.102415	0.189915	2878	Antioxidants		PTSD_delta_CI	glutathione peroxidase 3	GPX3	GPx-P, GSHPx-3, GSHPx-P	HGNC:4555	https://www.ncbi.nlm.nih.gov/pmc/articles/PMC9774954/
-0.134587	0.0736758	493869	Antioxidants		PTSD_delta_CI	glutathione peroxidase 8 (putative)	GPX8	EPLA847, GPx-8, GSHPx-8, UNQ847	HGNC:33100	https://www.ncbi.nlm.nih.gov/pmc/articles/PMC9774954/
0.00023056	0.98102	6515	Glucose metabolism genes		PTSD_delta_CI	solute carrier family 2 member 3	SLC2A3	GLUT3	HGNC:11007	https://www.ncbi.nlm.nih.gov/pmc/articles/PMC6153563/
-0.0699859	0.361063	92270	Blood Study		PTSD_delta_CI	ATPase H+ transporting accessory protein 1 like (pseudogene)	ATP6AP1L		HGNC:28091	https://pubmed.ncbi.nlm.nih.gov/29249826/
-0.0750586	0.316469	2882	Antioxidants		PTSD_delta_CI	glutathione peroxidase 7	GPX7	CL683, GPX6, GPx-7, GSHPx-7, NPGPx	HGNC:4559	https://www.ncbi.nlm.nih.gov/pmc/articles/PMC9774954/
0.0825382	0.258202	8106	Blood Study		PTSD_delta_CI	poly(A) binding protein nuclear 1	PABPN1	OPMD, PAB2, PABII, PABP-2, PABP2	HGNC:8565	https://pubmed.ncbi.nlm.nih.gov/29249826/
0.165984	0.0268654	56731	Glucose metabolism genes		PTSD_delta_CI	SLC2A4 regulator	SLC2A4RG	GEF, HDBP-1, HDBP1, Si-1-2, Si-1-2-19	HGNC:15930	https://www.ncbi.nlm.nih.gov/pmc/articles/PMC6153563/
0.0366899	0.631901	57551	Blood Study		PTSD_delta_CI	TAO kinase 1	TAOK1	DDIB, KFC-B, MAP3K16, MARKK, PSK-2	HGNC:29259	https://pubmed.ncbi.nlm.nih.gov/29249826/
-0.194898	0.012737	3291	Cortisol induced neurotoxicity		PTSD_delta_CI	hydroxysteroid 11-beta dehydrogenase 2	HSD11B2	AME, AME1, HSD11K, HSD2, SDR9C3	HGNC:5209	https://www.ncbi.nlm.nih.gov/pmc/articles/PMC3962546/#:~:text=11%CE%B2%2DHSD%20type%201%2C%20a,%2C%20inflammatory%20cells%2C%20and%20gonads.
0.0635111	0.268325	55210	Blood Study		PTSD_delta_CI	ATPase family AAA domain containing 3A	ATAD3A	HAYOS, PHRINL	HGNC:25567	https://pubmed.ncbi.nlm.nih.gov/29249826/
-0.153063	0.0143731	55658	Blood Study		PTSD_delta_CI	ring finger protein 126	RNF126		HGNC:21151	https://pubmed.ncbi.nlm.nih.gov/29249826/
0.328697	9.57e-07	2902	Cortisol induced neurotoxicity		PTSD_delta_CI	glutamate ionotropic receptor NMDA type subunit 1	GRIN1	DEE101, GluN1, MRD8, NDHMSD, NDHMSR	HGNC:4584	https://www.ncbi.nlm.nih.gov/pmc/articles/PMC5419092/
0.0976143	0.207466	1268	GC receptor regulated genes		PTSD_delta_CI	cannabinoid receptor 1	CNR1	CANN6, CB-R, CB1, CB1A, CB1K5	HGNC:2159	https://www.ncbi.nlm.nih.gov/pmc/articles/PMC6153563/
0.0237098	0.770193	23526	Blood Study		PTSD_delta_CI	Rho GTPase activating protein 45	ARHGAP45	HA-1, HLA-HA1, HMHA1	HGNC:17102	https://pubmed.ncbi.nlm.nih.gov/29249826/
0.239522	0.000976411	7157	p53 signaling pathway		PTSD_delta_CI	tumor protein p53	TP53	BCC7, BMFS5, LFS1, P53, TRP53	HGNC:11998	https://www.kegg.jp/pathway/map04115
0.169008	0.0167579	2903	Cortisol induced neurotoxicity		PTSD_delta_CI	glutamate ionotropic receptor NMDA type subunit 2A	GRIN2A	EPND, FESD, GluN2A, LKS, NMDAR2A	HGNC:4585	https://www.ncbi.nlm.nih.gov/pmc/articles/PMC5419092/
0.0505262	0.482436	7227	Blood Study		PTSD_delta_CI	transcriptional repressor GATA binding 1	TRPS1	GC79, LGCR	HGNC:12340	https://pubmed.ncbi.nlm.nih.gov/29249826/
0.0613959	0.370134	3486	p53 signaling pathway	IGF-1/mTOR inhibition	PTSD_delta_CI	insulin like growth factor binding protein 3	IGFBP3	BP-53, IBP-3, IBP3, IGFBP-3	HGNC:5472	https://www.kegg.jp/pathway/map04115
-0.029357	0.707718	10613	Blood Study		PTSD_delta_CI	ER lipid raft associated 1	ERLIN1	C10orf69, Erlin-1, KE04, KEO4, SPFH1	HGNC:16947	https://pubmed.ncbi.nlm.nih.gov/29249826/
-0.168089	0.00425808	5663	Amyloid Beta production	Gamma-secretase	PTSD_delta_CI	presenilin 1	PSEN1	ACNINV3, AD3, CMD1U, FAD, PS-1	HGNC:9508	https://www.ncbi.nlm.nih.gov/pmc/articles/PMC6396325/
0.099532	0.18234	5728	p53 signaling pathway	IGF-1/mTOR inhibition	PTSD_delta_CI	phosphatase and tensin homolog	PTEN	10q23del, BZS, CWS1, DEC, GLM2	HGNC:9588	https://www.kegg.jp/pathway/map04115
-0.106689	0.149287	2876	Antioxidants		PTSD_delta_CI	glutathione peroxidase 1	GPX1	GPXD, GSHPX1	HGNC:4553	https://www.ncbi.nlm.nih.gov/pmc/articles/PMC9774954/
0.122935	0.118843	836	p53 signaling pathway	mitochondria apoptosis	PTSD_delta_CI	caspase 3	CASP3	CPP32, CPP32B, SCA-1	HGNC:1504	https://www.kegg.jp/pathway/map04115
-0.146135	0.0610482	9857	Blood Study		PTSD_delta_CI	centrosomal protein 350	CEP350	CAP350, GM133	HGNC:24238	https://pubmed.ncbi.nlm.nih.gov/29249826/
-0.0956653	0.228892	2908	GC receptor		PTSD_delta_CI	nuclear receptor subfamily 3 group C member 1	NR3C1	GCCR, GCR, GCRST, GR, GRL	HGNC:7978	https://www.ncbi.nlm.nih.gov/pmc/articles/PMC4236834/
0.196341	0.0111864	23049	Blood Study		PTSD_delta_CI	SMG1 nonsense mediated mRNA decay associated PI3K related kinase	SMG1	61E3.4, ATX, LIP	HGNC:30045	https://pubmed.ncbi.nlm.nih.gov/29249826/
0.2128	0.00574433	355	p53 signaling pathway	apoptosis	PTSD_delta_CI	Fas cell surface death receptor	FAS	ALPS1A, APO-1, APT1, CD95, FAS1	HGNC:11920	https://www.kegg.jp/pathway/map04115
0.0825487	0.250974	2193	Blood Study		PTSD_delta_CI	phenylalanyl-tRNA synthetase subunit alpha	FARSA	CML33, FARSL, FARSLA, FRSA, PheHA	HGNC:3592	https://pubmed.ncbi.nlm.nih.gov/29249826/
0.281914	0.000247189	1051	GC receptor signaling		PTSD_delta_CI	CCAAT enhancer binding protein beta	CEBPB	C/EBP-beta, IL6DBP, NF-IL6, TCF5	HGNC:1834	https://www.nature.com/articles/s41593-022-01161-y#:~:text=These%20findings%20are%20consistent%20with,in%20PM%20brain%20tissue10.
-0.0567946	0.387416	23621	Amyloid Beta production	Beta-secretase	PTSD_delta_CI	beta-secretase 1	BACE1	ASP2, BACE, HSPC104	HGNC:933	https://www.ncbi.nlm.nih.gov/pmc/articles/PMC6396325/
0.0230684	0.712817	653188	Blood Study		PTSD_delta_CI	GUSB pseudogene 3	GUSBP3	GUSBP1, SMA3	HGNC:37301	https://pubmed.ncbi.nlm.nih.gov/29249826/
-0.137319	0.0799914	81926	Blood Study		PTSD_delta_CI	abhydrolase domain containing 17A, depalmitoylase	ABHD17A	C19orf27, FAM108A1	HGNC:28756	https://pubmed.ncbi.nlm.nih.gov/29249826/
0.0729428	0.363323	79002	Blood Study		PTSD_delta_CI	telomerase RNA component interacting RNase	TRIR	C19orf43, TERCIR, fSAP18	HGNC:28424	https://pubmed.ncbi.nlm.nih.gov/29249826/
-0.197919	0.00788334	4134	Blood Study		PTSD_delta_CI	microtubule associated protein 4	MAP4		HGNC:6862	https://pubmed.ncbi.nlm.nih.gov/29249826/
0.0209138	0.779042	83464	Amyloid Beta production	Gamma-secretase	PTSD_delta_CI	aph-1B gamma-secretase subunit	APH1B	APH-1B, PRO1328, PSFL, TAAV688, aph-1beta	HGNC:24080	https://www.ncbi.nlm.nih.gov/pmc/articles/PMC6396325/
0.344064	6.94e-06	7249	p53 signaling pathway	IGF-1/mTOR inhibition	PTSD_delta_CI	TSC complex subunit 2	TSC2	LAM, PPP1R160, TSC4	HGNC:12363	https://www.kegg.jp/pathway/map04115
-0.0367048	0.580769	121504	Blood Study		PTSD_delta_CI	H4 histone 16	H4C16	H4-16, H4/p, H4C1, H4C11, H4C12	HGNC:20510	https://pubmed.ncbi.nlm.nih.gov/29249826/
-0.166405	0.033126	831	Blood Study		PTSD_delta_CI	calpastatin	CAST	BS-17, MIR583HG, PLACK	HGNC:1515	https://pubmed.ncbi.nlm.nih.gov/29249826/
-0.0629137	0.418267	9592	Blood Study		PTSD_delta_CI	immediate early response 2	IER2	CHX1, ETR101	HGNC:28871	https://pubmed.ncbi.nlm.nih.gov/29249826/
0.134933	0.081963	27099	Blood Study		PTSD_delta_CI	SND1 intronic transcript 1	SND1-IT1	C7orf54, NAG8, NSG-X	HGNC:24158	https://pubmed.ncbi.nlm.nih.gov/29249826/
-0.199581	0.00260341	9209	Blood Study		PTSD_delta_CI	LRR binding FLII interacting protein 2	LRRFIP2	HUFI-2	HGNC:6703	https://pubmed.ncbi.nlm.nih.gov/29249826/
-0.0114361	0.861132	1831	GC receptor regulated genes		PTSD_delta_CI	TSC22 domain family member 3	TSC22D3	DIP, DSIPI, GILZ, TSC-22R	HGNC:3051	https://www.ncbi.nlm.nih.gov/pmc/articles/PMC6153563/
-0.100324	0.209296	3667	Glucose metabolism genes		PTSD_delta_CI	insulin receptor substrate 1	IRS1	HIRS-1	HGNC:6125	https://www.ncbi.nlm.nih.gov/pmc/articles/PMC6153563/
0.121127	0.121709	3008	Blood Study		PTSD_delta_CI	H1.4 linker histone, cluster member	H1-4	H1.4, H1E, H1F4, H1s-4, HIST1H1E	HGNC:4718	https://pubmed.ncbi.nlm.nih.gov/29249826/
-0.11385	0.137072	6648	Antioxidants		PTSD_delta_CI	superoxide dismutase 2	SOD2	GC1, GClnc1, IPO-B, IPOB, MNSOD	HGNC:11180	https://www.ncbi.nlm.nih.gov/pmc/articles/PMC9774954/
0.191859	0.0121622	5532	GC receptor signaling		PTSD_delta_CI	protein phosphatase 3 catalytic subunit beta	PPP3CB	CALNA2, CALNB, CNA2, PP2Bbeta	HGNC:9315	https://www.nature.com/articles/s41593-022-01161-y#:~:text=These%20findings%20are%20consistent%20with,in%20PM%20brain%20tissue10.
0.0530687	0.500929	55252	Blood Study		PTSD_delta_CI	ASXL transcriptional regulator 2	ASXL2	ASXH2, SHAPNS	HGNC:23805	https://pubmed.ncbi.nlm.nih.gov/29249826/
0.144189	0.0571857	55367	p53 signaling pathway	apoptosis	PTSD_delta_CI	p53-induced death domain protein 1	PIDD1	LRDD, MRT75, PIDD	HGNC:16491	https://www.kegg.jp/pathway/map04115
0.0145256	0.859225	9535	Blood Study		PTSD_delta_CI	glia maturation factor gamma	GMFG	GMF-GAMMA	HGNC:4374	https://pubmed.ncbi.nlm.nih.gov/29249826/
-0.0548586	0.433443	8293	Blood Study		PTSD_delta_CI	small EDRK-rich factor 1A	SERF1A	4F5, FAM2A, H4F5, SERF1, SMAM1	HGNC:10755	https://pubmed.ncbi.nlm.nih.gov/29249826/
-0.0811244	0.175096	6579	Cortisol induced neurotoxicity		PTSD_delta_CI	solute carrier organic anion transporter family member 1A2	SLCO1A2	OATP, OATP-A, OATP1A2, SLC21A3	HGNC:10956	https://www.ncbi.nlm.nih.gov/pmc/articles/PMC3058749/
-0.159405	0.0326491	3326	GC receptor regulated genes		PTSD_delta_CI	heat shock protein 90 alpha family class B member 1	HSP90AB1	D6S182, HSP84, HSP90B, HSPC2, HSPCB	HGNC:5258	https://www.ncbi.nlm.nih.gov/pmc/articles/PMC6153563/
-0.127177	0.0468838	27106	Blood Study		PTSD_delta_CI	arrestin domain containing 2	ARRDC2	CLONE24945, PP2703	HGNC:25225	https://pubmed.ncbi.nlm.nih.gov/29249826/
-0.0920946	0.229506	55571	Blood Study		PTSD_delta_CI	CCR4-NOT transcription complex subunit 11	CNOT11	C2orf29, C40	HGNC:25217	https://pubmed.ncbi.nlm.nih.gov/29249826/
0.204505	0.00991964	84883	p53 signaling pathway	apoptosis	PTSD_delta_CI	AIF family member 2	AIFM2	AMID, FSP1, PRG3	HGNC:21411	https://www.kegg.jp/pathway/map04115
0.183575	0.0158924	55813	Blood Study		PTSD_delta_CI	UTP6 small subunit processome component	UTP6	C17orf40, HCA66	HGNC:18279	https://pubmed.ncbi.nlm.nih.gov/29249826/
-0.0589432	0.457248	4306	GC receptor		PTSD_delta_CI	nuclear receptor subfamily 3 group C member 2	NR3C2	MCR, MLR, MR, NR3C2VIT	HGNC:7979	https://www.ncbi.nlm.nih.gov/pmc/articles/PMC4236834/
0.0277704	0.726217	7184	GC receptor regulated genes		PTSD_delta_CI	heat shock protein 90 beta family member 1	HSP90B1	ECGP, GP96, GRP94, HEL-S-125m, HEL35	HGNC:12028	https://www.ncbi.nlm.nih.gov/pmc/articles/PMC6153563/
-0.219372	0.00514077	6418	Blood Study		PTSD_delta_CI	SET nuclear proto-oncogene	SET	2PP2A, I2PP2A, IGAAD, IPP2A2, MRD58	HGNC:10760	https://pubmed.ncbi.nlm.nih.gov/29249826/
-0.023021	0.72237	11007	Blood Study	Significant	PTSD_delta_CI	coiled-coil domain containing 85B	CCDC85B	DIPA	HGNC:24926	https://pubmed.ncbi.nlm.nih.gov/29249826/
-0.23277	0.00307415	2289	Blood Study	Significant	PTSD_delta_CI	FKBP prolyl isomerase 5	FKBP5	AIG6, FKBP51, FKBP54, P54, PPIase	HGNC:3721	https://pubmed.ncbi.nlm.nih.gov/29249826/
0.112215	0.116373	2356	Blood Study		PTSD_delta_CI	folylpolyglutamate synthase	FPGS		HGNC:3824	https://pubmed.ncbi.nlm.nih.gov/29249826/
0.00227725	0.964761	6645	Blood Study		PTSD_delta_CI	syntrophin beta 2	SNTB2	D16S2531E, EST25263, SNT2B2, SNT3, SNTL	HGNC:11169	https://pubmed.ncbi.nlm.nih.gov/29249826/
0.0995399	0.208482	125988	Blood Study		PTSD_delta_CI	mitochondrial contact site and cristae organizing system subunit 13	MICOS13	C19orf70, MIC12, MIC13, P117, QIL1	HGNC:33702	https://pubmed.ncbi.nlm.nih.gov/29249826/
0.112408	0.148891	5599	p53 signaling pathway		PTSD_delta_CI	mitogen-activated protein kinase 8	MAPK8	JNK, JNK-46, JNK1, JNK1A2, JNK21B1/2	HGNC:6881	https://pubmed.ncbi.nlm.nih.gov/37691512/
-0.0792942	0.316823	8202	GC receptor signaling		PTSD_delta_CI	nuclear receptor coactivator 3	NCOA3	ACTR, AIB-1, AIB1, CAGH16, CTG26	HGNC:7670	https://www.nature.com/articles/s41593-022-01161-y#:~:text=These%20findings%20are%20consistent%20with,in%20PM%20brain%20tissue10.
-0.288014	0.000199283	2880	Antioxidants		PTSD_delta_CI	glutathione peroxidase 5	GPX5	EGLP, GPx-5, GSHPx-5, HEL-S-75p	HGNC:4557	https://www.ncbi.nlm.nih.gov/pmc/articles/PMC9774954/
0.0163529	0.794191	847	Antioxidants		PTSD_delta_CI	catalase	CAT		HGNC:1516	https://www.ncbi.nlm.nih.gov/pmc/articles/PMC9774954/
-0.0353034	0.623954	581	p53 signaling pathway	mitochondria apoptosis	PTSD_delta_CI	BCL2 associated X, apoptosis regulator	BAX	BCL2L4	HGNC:959	https://www.kegg.jp/pathway/map04115
0.0720361	0.362074	122618	Blood Study		PTSD_delta_CI	phospholipase D family member 4	PLD4	C14orf175	HGNC:23792	https://pubmed.ncbi.nlm.nih.gov/29249826/
-0.0704662	0.332852	23385	Amyloid Beta production	Gamma-secretase	PTSD_delta_CI	nicastrin	NCSTN	ATAG1874	HGNC:17091	https://www.ncbi.nlm.nih.gov/pmc/articles/PMC6396325/
0.0655047	0.383794	5595	Cortisol induced neurotoxicity		PTSD_delta_CI	mitogen-activated protein kinase 3	MAPK3	ERK-1, ERK1, ERT2, HS44KDAP, HUMKER1A	HGNC:6877	https://www.ncbi.nlm.nih.gov/pmc/articles/PMC5419092/
-0.0983533	0.204618	835	Blood Study		PTSD_delta_CI	caspase 2	CASP2	CASP-2, ICH1, MRT80, NEDD-2, NEDD2	HGNC:1503	https://pubmed.ncbi.nlm.nih.gov/29249826/
-0.119551	0.132369	5290	Blood Study	GC receptor signaling	PTSD_delta_CI	phosphatidylinositol-4,5-bisphosphate 3-kinase catalytic subunit alpha	PIK3CA	CCM4, CLAPO, CLOVE, CWS5, HMH	HGNC:8975	https://pubmed.ncbi.nlm.nih.gov/29249826/
0.186535	0.0122741	51150	Blood Study		PTSD_delta_CI	stromal cell derived factor 4	SDF4	Cab45, SDF-4	HGNC:24188	https://pubmed.ncbi.nlm.nih.gov/29249826/
-0.0147216	0.821387	6093	Blood Study		PTSD_delta_CI	Rho associated coiled-coil containing protein kinase 1	ROCK1	P160ROCK, ROCK-I	HGNC:10251	https://pubmed.ncbi.nlm.nih.gov/29249826/
-0.139561	0.0682436	5937	Blood Study		PTSD_delta_CI	RNA binding motif single stranded interacting protein 1	RBMS1	C2orf12, HCC-4, MSSP, MSSP-1, MSSP-2	HGNC:9907	https://pubmed.ncbi.nlm.nih.gov/29249826/
0.0859219	0.279889	55851	Amyloid Beta production	Gamma-secretase	PTSD_delta_CI	presenilin enhancer, gamma-secretase subunit	PSENEN	ACNINV2, MDS033, MSTP064, PEN-2, PEN2	HGNC:30100	https://www.ncbi.nlm.nih.gov/pmc/articles/PMC6396325/
-0.12549	0.090261	207	Glucose metabolism genes	GC receptor signaling	PTSD_delta_CI	AKT serine/threonine kinase 1	AKT1	AKT, PKB, PKB-ALPHA, PRKBA, RAC	HGNC:391	https://www.ncbi.nlm.nih.gov/pmc/articles/PMC6153563/
-0.0556091	0.473469	23019	Blood Study		PTSD_delta_CI	CCR4-NOT transcription complex subunit 1	CNOT1	AD-005, CDC39, HPE12, NOT1, NOT1H	HGNC:7877	https://pubmed.ncbi.nlm.nih.gov/29249826/
-0.154716	0.0323827	54205	p53 signaling pathway	mitochondria apoptosis	PTSD_delta_CI	cytochrome c, somatic	CYCS	CYC, HCS, THC4	HGNC:19986	https://www.kegg.jp/pathway/map04115
-0.120739	0.114932	1462	Blood Study		PTSD_with_CI	versican	VCAN	CSPG2, ERVR, GHAP, PG-M, WGN	HGNC:2464	https://pubmed.ncbi.nlm.nih.gov/29249826/
0.038164	0.628058	10445	Blood Study		PTSD_with_CI	microspherule protein 1	MCRS1	ICP22BP, INO80Q, MCRS2, MSP58, P78	HGNC:6960	https://pubmed.ncbi.nlm.nih.gov/29249826/
0.0552438	0.377929	9282	GC receptor signaling		PTSD_with_CI	mediator complex subunit 14	MED14	CRSP150, CRSP2, CSRP, CXorf4, DRIP150	HGNC:2370	https://www.nature.com/articles/s41593-022-01161-y#:~:text=These%20findings%20are%20consistent%20with,in%20PM%20brain%20tissue10.
-0.043667	0.566033	728492	Blood Study		PTSD_with_CI	small EDRK-rich factor 1B	SERF1B	FAM2B, H4F5C, h4F5	HGNC:10756	https://pubmed.ncbi.nlm.nih.gov/29249826/
-0.0470032	0.520225	637	p53 signaling pathway	mitochondria apoptosis	PTSD_with_CI	BH3 interacting domain death agonist	BID	FP497	HGNC:1050	https://www.kegg.jp/pathway/map04115
0.0943224	0.221935	54891	Blood Study		PTSD_with_CI	INO80 complex subunit D	INO80D		HGNC:25997	https://pubmed.ncbi.nlm.nih.gov/29249826/
-0.152564	0.0520903	9563	Cortisol induced neurotoxicity		PTSD_with_CI	hexose-6-phosphate dehydrogenase/glucose 1-dehydrogenase	H6PD	CORTRD1, G6PDH, GDH, H6PDH	HGNC:4795	https://www.ncbi.nlm.nih.gov/pmc/articles/PMC3365799/
-0.0863967	0.109874	3344	Blood Study		PTSD_with_CI	forkhead box N2	FOXN2	HTLF	HGNC:5281	https://pubmed.ncbi.nlm.nih.gov/29249826/
-0.113485	0.140219	7079	GC receptor regulated genes		PTSD_with_CI	TIMP metallopeptidase inhibitor 4	TIMP4	TIMP-4	HGNC:11823	https://www.ncbi.nlm.nih.gov/pmc/articles/PMC6153563/
-0.0108967	0.868343	94005	p53 signaling pathway	mitochondria apoptosis	PTSD_with_CI	phosphatidylinositol glycan anchor biosynthesis class S	PIGS	DEE95, GPIBD18, PIG-S	HGNC:14937	https://www.kegg.jp/pathway/map04115
0.0777358	0.322324	2539	Cortisol induced neurotoxicity		PTSD_with_CI	glucose-6-phosphate dehydrogenase	G6PD	CNSHA1, G6PD1	HGNC:4057	https://en.wikipedia.org/wiki/Pentose_phosphate_pathway
0.0239133	0.714702	842	p53 signaling pathway	mitochondria apoptosis	PTSD_with_CI	caspase 9	CASP9	APAF-3, APAF3, ICE-LAP6, MCH6, PPP1R56	HGNC:1511	https://www.kegg.jp/pathway/map04115
0.206819	0.00622936	2904	Cortisol induced neurotoxicity		PTSD_with_CI	glutamate ionotropic receptor NMDA type subunit 2B	GRIN2B	DEE27, EIEE27, GluN2B, MRD6, NMDAR2B	HGNC:4586	https://www.ncbi.nlm.nih.gov/pmc/articles/PMC5419092/
-0.265137	0.000510653	64065	p53 signaling pathway	mitochondria apoptosis	PTSD_with_CI	p53 apoptosis effector related to PMP22	PERP	EKVP7, KCP1, KRTCAP1, OLMS2, PIGPC1	HGNC:17637	https://www.kegg.jp/pathway/map04115
-0.247755	0.000819268	283871	Cortisol induced neurotoxicity		PTSD_with_CI	phosphoglycolate phosphatase	PGP	AUM, G3PP, PGPase	HGNC:8909	https://pubmed.ncbi.nlm.nih.gov/8094292/
0.182167	0.0236475	9332	Blood Study	GC receptor signaling	PTSD_with_CI	CD163 molecule	CD163	M130, MM130, SCARI1	HGNC:1631	https://pubmed.ncbi.nlm.nih.gov/29249826/
-0.024609	0.716881	63970	p53 signaling pathway	mitochondria apoptosis	PTSD_with_CI	tumor protein p53 regulated apoptosis inducing protein 1	TP53AIP1	P53AIP1	HGNC:29984	https://www.kegg.jp/pathway/map04115
0.0361857	0.65949	2771	Cortisol induced neurotoxicity		PTSD_with_CI	G protein subunit alpha i2	GNAI2	GIP, GNAI2B, HG1C, H_LUCA15.1, H_LUCA16.1	HGNC:4385	https://www.ncbi.nlm.nih.gov/pmc/articles/PMC6489906/
0.349273	3.69e-06	283514	p53 signaling pathway	mitochondria apoptosis	PTSD_with_CI	siah E3 ubiquitin protein ligase family member 3	SIAH3		HGNC:30553	https://www.kegg.jp/pathway/map04115
-0.145113	0.054239	841	p53 signaling pathway	apoptosis	PTSD_with_CI	caspase 8	CASP8	ALPS2B, CAP4, Casp-8, FLICE, MACH	HGNC:1509	https://www.kegg.jp/pathway/map04115
-0.053015	0.417275	8850	GC receptor signaling		PTSD_with_CI	lysine acetyltransferase 2B	KAT2B	CAF, P/CAF, PCAF	HGNC:8638	https://www.nature.com/articles/s41593-022-01161-y#:~:text=These%20findings%20are%20consistent%20with,in%20PM%20brain%20tissue10.
-0.0633048	0.427507	79944	Blood Study		PTSD_with_CI	L-2-hydroxyglutarate dehydrogenase	L2HGDH	C14orf160, L2HGA	HGNC:20499	https://pubmed.ncbi.nlm.nih.gov/29249826/
0.154924	0.0313216	6532	Blood Study		PTSD_with_CI	solute carrier family 6 member 4	SLC6A4	5-HTT, 5-HTTLPR, 5HTT, HTT, OCD1	HGNC:11050	https://pubmed.ncbi.nlm.nih.gov/29249826/
0.0226894	0.772983	51246	p53 signaling pathway	mitochondria apoptosis	PTSD_with_CI	shisa family member 5	SHISA5	SCOTIN	HGNC:30376	https://www.kegg.jp/pathway/map04115
0.0404417	0.607612	5469	Blood Study	GC receptor signaling	PTSD_with_CI	mediator complex subunit 1	MED1	CRSP1, CRSP200, DRIP205, DRIP230, PBP	HGNC:9234	https://pubmed.ncbi.nlm.nih.gov/29249826/
-0.0803525	0.273007	2595	Blood Study		PTSD_with_CI	glucosidase alpha, neutral C	GANC		HGNC:4139	https://pubmed.ncbi.nlm.nih.gov/29249826/
-0.180782	0.0102613	3290	GC receptor regulated genes		PTSD_with_CI	hydroxysteroid 11-beta dehydrogenase 1	HSD11B1	11-DH, 11-beta-HSD1, CORTRD2, HDL, HSD11	HGNC:5208	https://www.ncbi.nlm.nih.gov/pmc/articles/PMC3962546/#:~:text=11%CE%B2%2DHSD%20type%201%2C%20a,%2C%20inflammatory%20cells%2C%20and%20gonads.
0.0630384	0.391212	9556	Blood Study		PTSD_with_CI	ATP synthase membrane subunit j	ATP5MJ	6.8PL, ATP5MPL, C14orf2, MLQ, MP68	HGNC:1188	https://pubmed.ncbi.nlm.nih.gov/29249826/
-0.0787456	0.268892	27113	p53 signaling pathway	mitochondria apoptosis	PTSD_with_CI	BCL2 binding component 3	BBC3	JFY-1, JFY1, PUMA	HGNC:17868	https://www.kegg.jp/pathway/map04115
-0.22477	0.00447657	64393	Blood Study		PTSD_with_CI	zinc finger matrin-type 3	ZMAT3	PAG608, WIG-1, WIG1	HGNC:29983	https://pubmed.ncbi.nlm.nih.gov/29249826/
0.0418985	0.58274	23358	Blood Study		PTSD_with_CI	ubiquitin specific peptidase 24	USP24		HGNC:12623	https://pubmed.ncbi.nlm.nih.gov/29249826/
-0.297278	0.000115074	6513	Glucose metabolism genes		PTSD_with_CI	solute carrier family 2 member 1	SLC2A1	CSE, DYT17, DYT18, DYT9, EIG12	HGNC:11005	https://www.ncbi.nlm.nih.gov/pmc/articles/PMC6153563/
0.149372	0.0426636	23534	Blood Study		PTSD_with_CI	transportin 3	TNPO3	IPO12, LGMD1F, LGMDD2, MTR10A, TRN-SR	HGNC:17103	https://pubmed.ncbi.nlm.nih.gov/29249826/
0.215547	0.00438262	146225	Blood Study		PTSD_with_CI	CKLF like MARVEL transmembrane domain containing 2	CMTM2	CKLFSF2	HGNC:19173	https://pubmed.ncbi.nlm.nih.gov/29249826/
-0.241733	0.00219362	8705	Blood Study		PTSD_with_CI	beta-1,3-galactosyltransferase 4	B3GALT4	BETA3GALT4, GALT2, GALT4	HGNC:919	https://pubmed.ncbi.nlm.nih.gov/29249826/
-0.282324	0.000485835	50507	Cortisol induced neurotoxicity		PTSD_with_CI	NADPH oxidase 4	NOX4	KOX, KOX-1, RENOX	HGNC:7891	https://www.ncbi.nlm.nih.gov/pmc/articles/PMC6489906/
-0.161646	0.0112189	54899	Blood Study		PTSD_with_CI	PX domain containing serine/threonine kinase like	PXK	MONAKA, SLOB	HGNC:23326	https://pubmed.ncbi.nlm.nih.gov/29249826/
-0.126854	0.0646963	388569	Blood Study		PTSD_with_CI	zinc finger protein 324B	ZNF324B		HGNC:33107	https://pubmed.ncbi.nlm.nih.gov/29249826/
0.163231	0.0283664	51776	Blood Study		PTSD_with_CI	mitogen-activated protein kinase kinase kinase 20	MAP3K20	AZK, CNM6, MLK7, MLT, MLTK	HGNC:17797	https://pubmed.ncbi.nlm.nih.gov/29249826/
-0.0957811	0.163731	4694	Blood Study		PTSD_with_CI	NADH:ubiquinone oxidoreductase subunit A1	NDUFA1	CI-MWFE, MC1DN12, MWFE, ZNF183	HGNC:7683	https://pubmed.ncbi.nlm.nih.gov/29249826/
0.297054	9.71e-05	197407	Blood Study		PTSD_with_CI	zinc finger protein 48	ZNF48	ZNF553	HGNC:13114	https://pubmed.ncbi.nlm.nih.gov/29249826/
-0.2701	0.000783504	2101	Blood Study		PTSD_with_CI	estrogen related receptor alpha	ESRRA	ERR1, ERRa, ERRalpha, ESRL1, NR3B1	HGNC:3471	https://pubmed.ncbi.nlm.nih.gov/29249826/
0.0333685	0.622339	351	Amyloid Beta production		PTSD_with_CI	amyloid beta precursor protein	APP	AAA, ABETA, ABPP, AD1, APPI	HGNC:620	https://www.ncbi.nlm.nih.gov/pmc/articles/PMC6396325/
0.241629	0.00159026	596	p53 signaling pathway	mitochondria apoptosis	PTSD_with_CI	BCL2 apoptosis regulator	BCL2	Bcl-2, PPP1R50	HGNC:990	https://www.kegg.jp/pathway/map04115
-0.196994	0.00468133	4242	Blood Study		PTSD_with_CI	MFNG O-fucosylpeptide 3-beta-N-acetylglucosaminyltransferase	MFNG		HGNC:7038	https://pubmed.ncbi.nlm.nih.gov/29249826/
0.141379	0.0778962	6607	Blood Study		PTSD_with_CI	survival of motor neuron 2, centromeric	SMN2	BCD541, C-BCD541, GEMIN1, SMNC, TDRD16B	HGNC:11118	https://pubmed.ncbi.nlm.nih.gov/29249826/
-0.309484	0.00010604	10452	Blood Study		PTSD_with_CI	translocase of outer mitochondrial membrane 40	TOMM40	C19orf1, D19S1177E, PER-EC1, PEREC1, TOM40	HGNC:18001	https://pubmed.ncbi.nlm.nih.gov/29249826/
-0.208303	0.00843919	9882	Glucose metabolism genes		PTSD_with_CI	TBC1 domain family member 4	TBC1D4	AS160, NIDDM5	HGNC:19165	https://www.ncbi.nlm.nih.gov/pmc/articles/PMC6153563/
-0.0593893	0.430811	5873	Blood Study		PTSD_with_CI	RAB27A, member RAS oncogene family	RAB27A	GS2, HsT18676, RAB27, RAM	HGNC:9766	https://pubmed.ncbi.nlm.nih.gov/29249826/
0.016636	0.848996	598	p53 signaling pathway	mitochondria apoptosis	PTSD_with_CI	BCL2 like 1	BCL2L1	BCL-XL/S, BCL2L, BCLX, Bcl-X, PPP1R52	HGNC:992	https://www.kegg.jp/pathway/map04115
0.0532627	0.45113	4137	Tau		PTSD_with_CI	microtubule associated protein tau	MAPT	DDPAC, FTD1, FTDP-17, MAPTL, MSTD	HGNC:6893	https://www.ncbi.nlm.nih.gov/pmc/articles/PMC6396325/
-0.205929	0.0091496	10000	Glucose metabolism genes		PTSD_with_CI	AKT serine/threonine kinase 3	AKT3	MPPH, MPPH2, PKB-GAMMA, PKBG, PRKBG	HGNC:393	https://www.ncbi.nlm.nih.gov/pmc/articles/PMC6153563/
0.000495885	0.978407	6478	p53 signaling pathway	mitochondria apoptosis	PTSD_with_CI	siah E3 ubiquitin protein ligase 2	SIAH2	hSiah2	HGNC:10858	https://www.kegg.jp/pathway/map04115
0.138408	0.0627373	347736	Blood Study		PTSD_with_CI	NME/NM23 family member 9	NME9	NM23-H9, NXL2, TXL-2, TXL2, TXNDC6	HGNC:21343	https://pubmed.ncbi.nlm.nih.gov/29249826/
-0.224163	0.000690101	22933	Cortisol induced neurotoxicity		PTSD_with_CI	sirtuin 2	SIRT2	SIR2, SIR2L, SIR2L2	HGNC:10886	https://en.wikipedia.org/wiki/Pentose_phosphate_pathway
0.11226	0.127952	1153	Blood Study		PTSD_with_CI	cold inducible RNA binding protein	CIRBP	CIRP	HGNC:1982	https://pubmed.ncbi.nlm.nih.gov/29249826/
-0.0596289	0.455337	286128	Blood Study		PTSD_with_CI	ZFP41 zinc finger protein	ZFP41	ZNF753, zfp-41	HGNC:26786	https://pubmed.ncbi.nlm.nih.gov/29249826/
0.142121	0.0771145	3717	GC receptor signaling		PTSD_with_CI	Janus kinase 2	JAK2	JTK10	HGNC:6192	https://www.nature.com/articles/s41593-022-01161-y#:~:text=These%20findings%20are%20consistent%20with,in%20PM%20brain%20tissue10.
-0.0782663	0.313821	208	Glucose metabolism genes		PTSD_with_CI	AKT serine/threonine kinase 2	AKT2	HIHGHH, PKBB, PKBBETA, PRKBB, RAC-BETA	HGNC:392	https://www.ncbi.nlm.nih.gov/pmc/articles/PMC6153563/
0.00302872	0.971639	6197	Blood Study		PTSD_with_CI	ribosomal protein S6 kinase A3	RPS6KA3	CLS, HU-3, ISPK-1, MAPKAPK1B, MRX19	HGNC:10432	https://pubmed.ncbi.nlm.nih.gov/29249826/
-0.121157	0.121523	10725	GC receptor signaling		PTSD_with_CI	nuclear factor of activated T cells 5	NFAT5	NF-AT5, NFATL1, NFATZ, OREBP, TONEBP	HGNC:7774	https://www.nature.com/articles/s41593-022-01161-y#:~:text=These%20findings%20are%20consistent%20with,in%20PM%20brain%20tissue10.
-0.0122119	0.8746	11214	Blood Study		PTSD_with_CI	A-kinase anchoring protein 13	AKAP13	AKAP-13, AKAP-Lbc, ARHGEF13, BRX, HA-3	HGNC:371	https://pubmed.ncbi.nlm.nih.gov/29249826/
-0.18188	0.0190639	51107	Amyloid Beta production	Gamma-secretase	PTSD_with_CI	aph-1A gamma-secretase subunit	APH1A	6530402N02Rik, APH-1, APH-1A, CGI-78	HGNC:29509	https://www.ncbi.nlm.nih.gov/pmc/articles/PMC6396325/
0.109318	0.160901	10090	Blood Study		PTSD_with_CI	uronyl 2-sulfotransferase	UST	2OST, CS-2OST	HGNC:17223	https://pubmed.ncbi.nlm.nih.gov/29249826/
-0.105322	0.178094	6801	Blood Study		PTSD_with_CI	striatin	STRN	PPP2R6A, SG2NA, STRN1	HGNC:11424	https://pubmed.ncbi.nlm.nih.gov/29249826/
0.00882489	0.942713	10572	p53 signaling pathway	mitochondria apoptosis	PTSD_with_CI	SIVA1 apoptosis inducing factor	SIVA1	CD27BP, SIVA, Siva-1, Siva-2	HGNC:17712	https://www.kegg.jp/pathway/map04115
0.0966119	0.196825	9887	Blood Study		PTSD_with_CI	SMG7 nonsense mediated mRNA decay factor	SMG7	C1orf16, EST1C, SGA56M	HGNC:16792	https://pubmed.ncbi.nlm.nih.gov/29249826/
-0.170816	0.0168771	5366	p53 signaling pathway	mitochondria apoptosis	PTSD_with_CI	phorbol-12-myristate-13-acetate-induced protein 1	PMAIP1	APR, NOXA	HGNC:9108	https://www.kegg.jp/pathway/map04115
-0.0805492	0.276774	8797	p53 signaling pathway	apoptosis	PTSD_with_CI	TNF receptor superfamily member 10a	TNFRSF10A	APO2, CD261, DR4, TRAILR-1, TRAILR1	HGNC:11904	https://www.kegg.jp/pathway/map04115
0.182853	0.0182777	100131187	Blood Study		PTSD_with_CI	thiosulfate sulfurtransferase like domain containing 1	TSTD1	KAT, TST	HGNC:35410	https://pubmed.ncbi.nlm.nih.gov/29249826/
-0.150725	0.0166355	23303	Blood Study		PTSD_with_CI	kinesin family member 13B	KIF13B	GAKIN	HGNC:14405	https://pubmed.ncbi.nlm.nih.gov/29249826/
0.249398	0.00124195	9611	Blood Study	GC receptor signaling	PTSD_with_CI	nuclear receptor corepressor 1	NCOR1	N-CoR, N-CoR1, PPP1R109, TRAC1, hN-CoR	HGNC:7672	https://pubmed.ncbi.nlm.nih.gov/29249826/
-0.346502	3.21e-06	3320	GC receptor regulated genes		PTSD_with_CI	heat shock protein 90 alpha family class A member 1	HSP90AA1	EL52, HEL-S-65p, HSP86, HSP89A, HSP90A	HGNC:5253	https://www.ncbi.nlm.nih.gov/pmc/articles/PMC6153563/
0.00693864	0.938189	6517	Glucose metabolism genes		PTSD_with_CI	solute carrier family 2 member 4	SLC2A4	GLUT4	HGNC:11009	https://www.ncbi.nlm.nih.gov/pmc/articles/PMC6153563/
-0.258697	0.000962424	54793	Blood Study		PTSD_with_CI	potassium channel tetramerization domain containing 9	KCTD9	BTBD27	HGNC:22401	https://pubmed.ncbi.nlm.nih.gov/29249826/
-0.0235194	0.778516	6477	p53 signaling pathway	mitochondria apoptosis	PTSD_with_CI	siah E3 ubiquitin protein ligase 1	SIAH1	BURHAS, SIAH1A	HGNC:10857	https://www.kegg.jp/pathway/map04115
-0.0991431	0.1998	6647	Antioxidants		PTSD_with_CI	superoxide dismutase 1	SOD1	ALS, ALS1, HEL-S-44, IPOA, SOD	HGNC:11179	https://www.ncbi.nlm.nih.gov/pmc/articles/PMC9774954/
-0.0791677	0.300745	55193	GC receptor signaling		PTSD_with_CI	polybromo 1	PBRM1	BAF180, PB1, RCC, SMARCH1	HGNC:30064	https://www.nature.com/articles/s41593-022-01161-y#:~:text=These%20findings%20are%20consistent%20with,in%20PM%20brain%20tissue10.
-0.00239847	0.98219	51329	Blood Study		PTSD_with_CI	ARF like GTPase 6 interacting protein 4	ARL6IP4	SFRS20, SR-25, SRp25, SRrp37	HGNC:18076	https://pubmed.ncbi.nlm.nih.gov/29249826/
-0.0121149	0.856244	25870	Blood Study		PTSD_with_CI	sulfatase modifying factor 2	SUMF2	pFGE	HGNC:20415	https://pubmed.ncbi.nlm.nih.gov/29249826/
0.187658	0.012321	627	Blood Study	Significant	PTSD_with_CI	brain derived neurotrophic factor	BDNF	ANON2, BULN2	HGNC:1033	https://pubmed.ncbi.nlm.nih.gov/29249826/
0.26899	0.000466279	317	p53 signaling pathway	mitochondria apoptosis	PTSD_with_CI	apoptotic peptidase activating factor 1	APAF1	APAF-1, CED4	HGNC:576	https://www.kegg.jp/pathway/map04115
0.272107	0.000649461	729683	Blood Study		PTSD_with_CI	uncharacterized LOC729683	LOC729683			https://pubmed.ncbi.nlm.nih.gov/29249826/
-0.0602212	0.316813	6515	Glucose metabolism genes		PTSD_with_CI	solute carrier family 2 member 3	SLC2A3	GLUT3	HGNC:11007	https://www.ncbi.nlm.nih.gov/pmc/articles/PMC6153563/
-0.0468006	0.53868	92270	Blood Study		PTSD_with_CI	ATPase H+ transporting accessory protein 1 like (pseudogene)	ATP6AP1L		HGNC:28091	https://pubmed.ncbi.nlm.nih.gov/29249826/
-0.0376736	0.614644	8106	Blood Study		PTSD_with_CI	poly(A) binding protein nuclear 1	PABPN1	OPMD, PAB2, PABII, PABP-2, PABP2	HGNC:8565	https://pubmed.ncbi.nlm.nih.gov/29249826/
0.127544	0.0887642	56731	Glucose metabolism genes		PTSD_with_CI	SLC2A4 regulator	SLC2A4RG	GEF, HDBP-1, HDBP1, Si-1-2, Si-1-2-19	HGNC:15930	https://www.ncbi.nlm.nih.gov/pmc/articles/PMC6153563/
-0.0424081	0.57682	57551	Blood Study		PTSD_with_CI	TAO kinase 1	TAOK1	DDIB, KFC-B, MAP3K16, MARKK, PSK-2	HGNC:29259	https://pubmed.ncbi.nlm.nih.gov/29249826/
-0.037926	0.611997	3291	Cortisol induced neurotoxicity		PTSD_with_CI	hydroxysteroid 11-beta dehydrogenase 2	HSD11B2	AME, AME1, HSD11K, HSD2, SDR9C3	HGNC:5209	https://www.ncbi.nlm.nih.gov/pmc/articles/PMC3962546/#:~:text=11%CE%B2%2DHSD%20type%201%2C%20a,%2C%20inflammatory%20cells%2C%20and%20gonads.
-0.0282595	0.661464	55210	Blood Study		PTSD_with_CI	ATPase family AAA domain containing 3A	ATAD3A	HAYOS, PHRINL	HGNC:25567	https://pubmed.ncbi.nlm.nih.gov/29249826/
-0.155288	0.0130268	55658	Blood Study		PTSD_with_CI	ring finger protein 126	RNF126		HGNC:21151	https://pubmed.ncbi.nlm.nih.gov/29249826/
0.28651	1.93e-05	2902	Cortisol induced neurotoxicity		PTSD_with_CI	glutamate ionotropic receptor NMDA type subunit 1	GRIN1	DEE101, GluN1, MRD8, NDHMSD, NDHMSR	HGNC:4584	https://www.ncbi.nlm.nih.gov/pmc/articles/PMC5419092/
0.0772602	0.318034	1268	GC receptor regulated genes		PTSD_with_CI	cannabinoid receptor 1	CNR1	CANN6, CB-R, CB1, CB1A, CB1K5	HGNC:2159	https://www.ncbi.nlm.nih.gov/pmc/articles/PMC6153563/
-0.0813598	0.291073	23526	Blood Study		PTSD_with_CI	Rho GTPase activating protein 45	ARHGAP45	HA-1, HLA-HA1, HMHA1	HGNC:17102	https://pubmed.ncbi.nlm.nih.gov/29249826/
0.154193	0.0337928	7157	p53 signaling pathway		PTSD_with_CI	tumor protein p53	TP53	BCC7, BMFS5, LFS1, P53, TRP53	HGNC:11998	https://www.kegg.jp/pathway/map04115
0.0646685	0.359152	2903	Cortisol induced neurotoxicity		PTSD_with_CI	glutamate ionotropic receptor NMDA type subunit 2A	GRIN2A	EPND, FESD, GluN2A, LKS, NMDAR2A	HGNC:4585	https://www.ncbi.nlm.nih.gov/pmc/articles/PMC5419092/
-0.0486456	0.471172	7227	Blood Study		PTSD_with_CI	transcriptional repressor GATA binding 1	TRPS1	GC79, LGCR	HGNC:12340	https://pubmed.ncbi.nlm.nih.gov/29249826/
0.094627	0.162173	3486	p53 signaling pathway	IGF-1/mTOR inhibition	PTSD_with_CI	insulin like growth factor binding protein 3	IGFBP3	BP-53, IBP-3, IBP3, IGFBP-3	HGNC:5472	https://www.kegg.jp/pathway/map04115
0.101724	0.153801	10613	Blood Study		PTSD_with_CI	ER lipid raft associated 1	ERLIN1	C10orf69, Erlin-1, KE04, KEO4, SPFH1	HGNC:16947	https://pubmed.ncbi.nlm.nih.gov/29249826/
-0.111049	0.0597792	5663	Amyloid Beta production	Gamma-secretase	PTSD_with_CI	presenilin 1	PSEN1	ACNINV3, AD3, CMD1U, FAD, PS-1	HGNC:9508	https://www.ncbi.nlm.nih.gov/pmc/articles/PMC6396325/
0.168033	0.023404	5728	p53 signaling pathway	IGF-1/mTOR inhibition	PTSD_with_CI	phosphatase and tensin homolog	PTEN	10q23del, BZS, CWS1, DEC, GLM2	HGNC:9588	https://www.kegg.jp/pathway/map04115
0.0921052	0.241916	836	p53 signaling pathway	mitochondria apoptosis	PTSD_with_CI	caspase 3	CASP3	CPP32, CPP32B, SCA-1	HGNC:1504	https://www.kegg.jp/pathway/map04115
-0.201004	0.0101879	9857	Blood Study		PTSD_with_CI	centrosomal protein 350	CEP350	CAP350, GM133	HGNC:24238	https://pubmed.ncbi.nlm.nih.gov/29249826/
-0.17228	0.0313915	2908	GC receptor		PTSD_with_CI	nuclear receptor subfamily 3 group C member 1	NR3C1	GCCR, GCR, GCRST, GR, GRL	HGNC:7978	https://www.ncbi.nlm.nih.gov/pmc/articles/PMC4236834/
0.312003	5.74e-05	23049	Blood Study		PTSD_with_CI	SMG1 nonsense mediated mRNA decay associated PI3K related kinase	SMG1	61E3.4, ATX, LIP	HGNC:30045	https://pubmed.ncbi.nlm.nih.gov/29249826/
0.0874377	0.255052	355	p53 signaling pathway	apoptosis	PTSD_with_CI	Fas cell surface death receptor	FAS	ALPS1A, APO-1, APT1, CD95, FAS1	HGNC:11920	https://www.kegg.jp/pathway/map04115
-0.0388296	0.599081	2193	Blood Study		PTSD_with_CI	phenylalanyl-tRNA synthetase subunit alpha	FARSA	CML33, FARSL, FARSLA, FRSA, PheHA	HGNC:3592	https://pubmed.ncbi.nlm.nih.gov/29249826/
0.16048	0.0362438	1051	GC receptor signaling		PTSD_with_CI	CCAAT enhancer binding protein beta	CEBPB	C/EBP-beta, IL6DBP, NF-IL6, TCF5	HGNC:1834	https://www.nature.com/articles/s41593-022-01161-y#:~:text=These%20findings%20are%20consistent%20with,in%20PM%20brain%20tissue10.
-0.186634	0.00477338	23621	Amyloid Beta production	Beta-secretase	PTSD_with_CI	beta-secretase 1	BACE1	ASP2, BACE, HSPC104	HGNC:933	https://www.ncbi.nlm.nih.gov/pmc/articles/PMC6396325/
0.0653795	0.293143	653188	Blood Study		PTSD_with_CI	GUSB pseudogene 3	GUSBP3	GUSBP1, SMA3	HGNC:37301	https://pubmed.ncbi.nlm.nih.gov/29249826/
-0.262374	0.0008301	81926	Blood Study		PTSD_with_CI	abhydrolase domain containing 17A, depalmitoylase	ABHD17A	C19orf27, FAM108A1	HGNC:28756	https://pubmed.ncbi.nlm.nih.gov/29249826/
0.173323	0.0276269	79002	Blood Study		PTSD_with_CI	telomerase RNA component interacting RNase	TRIR	C19orf43, TERCIR, fSAP18	HGNC:28424	https://pubmed.ncbi.nlm.nih.gov/29249826/
-0.228463	0.00218274	4134	Blood Study		PTSD_with_CI	microtubule associated protein 4	MAP4		HGNC:6862	https://pubmed.ncbi.nlm.nih.gov/29249826/
-0.0616041	0.401667	83464	Amyloid Beta production	Gamma-secretase	PTSD_with_CI	aph-1B gamma-secretase subunit	APH1B	APH-1B, PRO1328, PSFL, TAAV688, aph-1beta	HGNC:24080	https://www.ncbi.nlm.nih.gov/pmc/articles/PMC6396325/
0.175084	0.0221052	7249	p53 signaling pathway	IGF-1/mTOR inhibition	PTSD_with_CI	TSC complex subunit 2	TSC2	LAM, PPP1R160, TSC4	HGNC:12363	https://www.kegg.jp/pathway/map04115
-0.0412689	0.538077	121504	Blood Study		PTSD_with_CI	H4 histone 16	H4C16	H4-16, H4/p, H4C1, H4C11, H4C12	HGNC:20510	https://pubmed.ncbi.nlm.nih.gov/29249826/
-0.316967	5.42e-05	831	Blood Study		PTSD_with_CI	calpastatin	CAST	BS-17, MIR583HG, PLACK	HGNC:1515	https://pubmed.ncbi.nlm.nih.gov/29249826/
-0.138299	0.0782945	9592	Blood Study		PTSD_with_CI	immediate early response 2	IER2	CHX1, ETR101	HGNC:28871	https://pubmed.ncbi.nlm.nih.gov/29249826/
0.0179587	0.812715	27099	Blood Study		PTSD_with_CI	SND1 intronic transcript 1	SND1-IT1	C7orf54, NAG8, NSG-X	HGNC:24158	https://pubmed.ncbi.nlm.nih.gov/29249826/
-0.13635	0.0396021	9209	Blood Study		PTSD_with_CI	LRR binding FLII interacting protein 2	LRRFIP2	HUFI-2	HGNC:6703	https://pubmed.ncbi.nlm.nih.gov/29249826/
-0.0603807	0.409601	1831	GC receptor regulated genes		PTSD_with_CI	TSC22 domain family member 3	TSC22D3	DIP, DSIPI, GILZ, TSC-22R	HGNC:3051	https://www.ncbi.nlm.nih.gov/pmc/articles/PMC6153563/
-0.138106	0.0843937	3667	Glucose metabolism genes		PTSD_with_CI	insulin receptor substrate 1	IRS1	HIRS-1	HGNC:6125	https://www.ncbi.nlm.nih.gov/pmc/articles/PMC6153563/
0.10518	0.1786	3008	Blood Study		PTSD_with_CI	H1.4 linker histone, cluster member	H1-4	H1.4, H1E, H1F4, H1s-4, HIST1H1E	HGNC:4718	https://pubmed.ncbi.nlm.nih.gov/29249826/
0.22839	0.00285037	5532	GC receptor signaling		PTSD_with_CI	protein phosphatase 3 catalytic subunit beta	PPP3CB	CALNA2, CALNB, CNA2, PP2Bbeta	HGNC:9315	https://www.nature.com/articles/s41593-022-01161-y#:~:text=These%20findings%20are%20consistent%20with,in%20PM%20brain%20tissue10.
-0.0672447	0.353765	55252	Blood Study		PTSD_with_CI	ASXL transcriptional regulator 2	ASXL2	ASXH2, SHAPNS	HGNC:23805	https://pubmed.ncbi.nlm.nih.gov/29249826/
0.00366345	0.961283	55367	p53 signaling pathway	apoptosis	PTSD_with_CI	p53-induced death domain protein 1	PIDD1	LRDD, MRT75, PIDD	HGNC:16491	https://www.kegg.jp/pathway/map04115
-0.00929982	0.901702	9535	Blood Study		PTSD_with_CI	glia maturation factor gamma	GMFG	GMF-GAMMA	HGNC:4374	https://pubmed.ncbi.nlm.nih.gov/29249826/
0.0514349	0.46475	8293	Blood Study		PTSD_with_CI	small EDRK-rich factor 1A	SERF1A	4F5, FAM2A, H4F5, SERF1, SMAM1	HGNC:10755	https://pubmed.ncbi.nlm.nih.gov/29249826/
-0.070742	0.239172	6579	Cortisol induced neurotoxicity		PTSD_with_CI	solute carrier organic anion transporter family member 1A2	SLCO1A2	OATP, OATP-A, OATP1A2, SLC21A3	HGNC:10956	https://www.ncbi.nlm.nih.gov/pmc/articles/PMC3058749/
-0.0860477	0.248794	3326	GC receptor regulated genes		PTSD_with_CI	heat shock protein 90 alpha family class B member 1	HSP90AB1	D6S182, HSP84, HSP90B, HSPC2, HSPCB	HGNC:5258	https://www.ncbi.nlm.nih.gov/pmc/articles/PMC6153563/
-0.121585	0.057445	27106	Blood Study		PTSD_with_CI	arrestin domain containing 2	ARRDC2	CLONE24945, PP2703	HGNC:25225	https://pubmed.ncbi.nlm.nih.gov/29249826/
-0.14798	0.0538164	55571	Blood Study		PTSD_with_CI	CCR4-NOT transcription complex subunit 11	CNOT11	C2orf29, C40	HGNC:25217	https://pubmed.ncbi.nlm.nih.gov/29249826/
0.217086	0.0043477	55813	Blood Study		PTSD_with_CI	UTP6 small subunit processome component	UTP6	C17orf40, HCA66	HGNC:18279	https://pubmed.ncbi.nlm.nih.gov/29249826/
-0.131554	0.0975809	4306	GC receptor		PTSD_with_CI	nuclear receptor subfamily 3 group C member 2	NR3C2	MCR, MLR, MR, NR3C2VIT	HGNC:7979	https://www.ncbi.nlm.nih.gov/pmc/articles/PMC4236834/
0.136697	0.0697613	7184	GC receptor regulated genes		PTSD_with_CI	heat shock protein 90 beta family member 1	HSP90B1	ECGP, GP96, GRP94, HEL-S-125m, HEL35	HGNC:12028	https://www.ncbi.nlm.nih.gov/pmc/articles/PMC6153563/
-0.0932316	0.23345	6418	Blood Study		PTSD_with_CI	SET nuclear proto-oncogene	SET	2PP2A, I2PP2A, IGAAD, IPP2A2, MRD58	HGNC:10760	https://pubmed.ncbi.nlm.nih.gov/29249826/
-0.0767818	0.268497	11007	Blood Study	Significant	PTSD_with_CI	coiled-coil domain containing 85B	CCDC85B	DIPA	HGNC:24926	https://pubmed.ncbi.nlm.nih.gov/29249826/
-0.251839	0.00137013	2289	Blood Study	Significant	PTSD_with_CI	FKBP prolyl isomerase 5	FKBP5	AIG6, FKBP51, FKBP54, P54, PPIase	HGNC:3721	https://pubmed.ncbi.nlm.nih.gov/29249826/
0.029296	0.680105	2356	Blood Study		PTSD_with_CI	folylpolyglutamate synthase	FPGS		HGNC:3824	https://pubmed.ncbi.nlm.nih.gov/29249826/
-0.105391	0.131719	6645	Blood Study		PTSD_with_CI	syntrophin beta 2	SNTB2	D16S2531E, EST25263, SNT2B2, SNT3, SNTL	HGNC:11169	https://pubmed.ncbi.nlm.nih.gov/29249826/
0.0315345	0.690561	125988	Blood Study		PTSD_with_CI	mitochondrial contact site and cristae organizing system subunit 13	MICOS13	C19orf70, MIC12, MIC13, P117, QIL1	HGNC:33702	https://pubmed.ncbi.nlm.nih.gov/29249826/
-0.0940854	0.235819	8202	GC receptor signaling		PTSD_with_CI	nuclear receptor coactivator 3	NCOA3	ACTR, AIB-1, AIB1, CAGH16, CTG26	HGNC:7670	https://www.nature.com/articles/s41593-022-01161-y#:~:text=These%20findings%20are%20consistent%20with,in%20PM%20brain%20tissue10.
0.153846	0.0375511	581	p53 signaling pathway	mitochondria apoptosis	PTSD_with_CI	BCL2 associated X, apoptosis regulator	BAX	BCL2L4	HGNC:959	https://www.kegg.jp/pathway/map04115
0.0885104	0.263623	122618	Blood Study		PTSD_with_CI	phospholipase D family member 4	PLD4	C14orf175	HGNC:23792	https://pubmed.ncbi.nlm.nih.gov/29249826/
-0.216354	0.00268398	23385	Amyloid Beta production	Gamma-secretase	PTSD_with_CI	nicastrin	NCSTN	ATAG1874	HGNC:17091	https://www.ncbi.nlm.nih.gov/pmc/articles/PMC6396325/
-0.114408	0.141408	835	Blood Study		PTSD_with_CI	caspase 2	CASP2	CASP-2, ICH1, MRT80, NEDD-2, NEDD2	HGNC:1503	https://pubmed.ncbi.nlm.nih.gov/29249826/
-0.16407	0.0393719	5290	Blood Study	GC receptor signaling	PTSD_with_CI	phosphatidylinositol-4,5-bisphosphate 3-kinase catalytic subunit alpha	PIK3CA	CCM4, CLAPO, CLOVE, CWS5, HMH	HGNC:8975	https://pubmed.ncbi.nlm.nih.gov/29249826/
0.0069884	0.932055	51150	Blood Study		PTSD_with_CI	stromal cell derived factor 4	SDF4	Cab45, SDF-4	HGNC:24188	https://pubmed.ncbi.nlm.nih.gov/29249826/
0.078133	0.301306	6093	Blood Study		PTSD_with_CI	Rho associated coiled-coil containing protein kinase 1	ROCK1	P160ROCK, ROCK-I	HGNC:10251	https://pubmed.ncbi.nlm.nih.gov/29249826/
-0.277965	0.000312486	5937	Blood Study		PTSD_with_CI	RNA binding motif single stranded interacting protein 1	RBMS1	C2orf12, HCC-4, MSSP, MSSP-1, MSSP-2	HGNC:9907	https://pubmed.ncbi.nlm.nih.gov/29249826/
0.0535766	0.498385	55851	Amyloid Beta production	Gamma-secretase	PTSD_with_CI	presenilin enhancer, gamma-secretase subunit	PSENEN	ACNINV2, MDS033, MSTP064, PEN-2, PEN2	HGNC:30100	https://www.ncbi.nlm.nih.gov/pmc/articles/PMC6396325/
-0.0850811	0.24672	207	Glucose metabolism genes	GC receptor signaling	PTSD_with_CI	AKT serine/threonine kinase 1	AKT1	AKT, PKB, PKB-ALPHA, PRKBA, RAC	HGNC:391	https://www.ncbi.nlm.nih.gov/pmc/articles/PMC6153563/
-0.0973519	0.211182	23019	Blood Study		PTSD_with_CI	CCR4-NOT transcription complex subunit 1	CNOT1	AD-005, CDC39, HPE12, NOT1, NOT1H	HGNC:7877	https://pubmed.ncbi.nlm.nih.gov/29249826/
-0.163445	0.0238775	54205	p53 signaling pathway	mitochondria apoptosis	PTSD_with_CI	cytochrome c, somatic	CYCS	CYC, HCS, THC4	HGNC:19986	https://www.kegg.jp/pathway/map04115
-0.23789	0.00051362	6649	Antioxidants		PTSD_with_CI	superoxide dismutase 3	SOD3	EC-SOD	HGNC:11181	https://www.ncbi.nlm.nih.gov/pmc/articles/PMC9774954/
0.23856	0.00246001	5594	Cortisol induced neurotoxicity		PTSD_with_CI	mitogen-activated protein kinase 1	MAPK1	ERK, ERK-2, ERK2, ERT1, MAPK2	HGNC:6871	https://www.ncbi.nlm.nih.gov/pmc/articles/PMC5419092/
-0.0675512	0.35225	2877	Antioxidants		PTSD_with_CI	glutathione peroxidase 2	GPX2	GI-GPx, GPRP, GPRP-2, GPx-2, GPx-GI	HGNC:4554	https://www.ncbi.nlm.nih.gov/pmc/articles/PMC9774954/
-0.0812761	0.30497	2879	Antioxidants		PTSD_with_CI	glutathione peroxidase 4	GPX4	GPx-4, GSHPx-4, MCSP, PHGPx, SMDS	HGNC:4556	https://www.ncbi.nlm.nih.gov/pmc/articles/PMC9774954/
-0.171495	0.0302375	2878	Antioxidants		PTSD_with_CI	glutathione peroxidase 3	GPX3	GPx-P, GSHPx-3, GSHPx-P	HGNC:4555	https://www.ncbi.nlm.nih.gov/pmc/articles/PMC9774954/
-0.19436	0.0103072	493869	Antioxidants		PTSD_with_CI	glutathione peroxidase 8 (putative)	GPX8	EPLA847, GPx-8, GSHPx-8, UNQ847	HGNC:33100	https://www.ncbi.nlm.nih.gov/pmc/articles/PMC9774954/
-0.0450511	0.546552	2882	Antioxidants		PTSD_with_CI	glutathione peroxidase 7	GPX7	CL683, GPX6, GPx-7, GSHPx-7, NPGPx	HGNC:4559	https://www.ncbi.nlm.nih.gov/pmc/articles/PMC9774954/
-0.0564274	0.441051	2876	Antioxidants		PTSD_with_CI	glutathione peroxidase 1	GPX1	GPXD, GSHPX1	HGNC:4553	https://www.ncbi.nlm.nih.gov/pmc/articles/PMC9774954/
-0.218715	0.00449981	6648	Antioxidants		PTSD_with_CI	superoxide dismutase 2	SOD2	GC1, GClnc1, IPO-B, IPOB, MNSOD	HGNC:11180	https://www.ncbi.nlm.nih.gov/pmc/articles/PMC9774954/
0.201318	0.0111299	84883	p53 signaling pathway	apoptosis	PTSD_with_CI	AIF family member 2	AIFM2	AMID, FSP1, PRG3	HGNC:21411	https://www.kegg.jp/pathway/map04115
0.0522035	0.496465	5599	p53 signaling pathway		PTSD_with_CI	mitogen-activated protein kinase 8	MAPK8	JNK, JNK-46, JNK1, JNK1A2, JNK21B1/2	HGNC:6881	https://pubmed.ncbi.nlm.nih.gov/37691512/
-0.152393	0.0488813	2880	Antioxidants		PTSD_with_CI	glutathione peroxidase 5	GPX5	EGLP, GPx-5, GSHPx-5, HEL-S-75p	HGNC:4557	https://www.ncbi.nlm.nih.gov/pmc/articles/PMC9774954/
-0.0703737	0.256519	847	Antioxidants		PTSD_with_CI	catalase	CAT		HGNC:1516	https://www.ncbi.nlm.nih.gov/pmc/articles/PMC9774954/
0.0679247	0.3664	5595	Cortisol induced neurotoxicity		PTSD_with_CI	mitogen-activated protein kinase 3	MAPK3	ERK-1, ERK1, ERT2, HS44KDAP, HUMKER1A	HGNC:6877	https://www.ncbi.nlm.nih.gov/pmc/articles/PMC5419092/
-0.0608606	0.426822	1462	Blood Study		PTSD_no_CI	versican	VCAN	CSPG2, ERVR, GHAP, PG-M, WGN	HGNC:2464	https://pubmed.ncbi.nlm.nih.gov/29249826/
0.0388992	0.621245	10445	Blood Study		PTSD_no_CI	microspherule protein 1	MCRS1	ICP22BP, INO80Q, MCRS2, MSP58, P78	HGNC:6960	https://pubmed.ncbi.nlm.nih.gov/29249826/
-0.116295	0.077984	9282	GC receptor signaling		PTSD_no_CI	mediator complex subunit 14	MED14	CRSP150, CRSP2, CSRP, CXorf4, DRIP150	HGNC:2370	https://www.nature.com/articles/s41593-022-01161-y#:~:text=These%20findings%20are%20consistent%20with,in%20PM%20brain%20tissue10.
0.110494	0.138973	728492	Blood Study		PTSD_no_CI	small EDRK-rich factor 1B	SERF1B	FAM2B, H4F5C, h4F5	HGNC:10756	https://pubmed.ncbi.nlm.nih.gov/29249826/
0.000777193	0.985716	637	p53 signaling pathway	mitochondria apoptosis	PTSD_no_CI	BH3 interacting domain death agonist	BID	FP497	HGNC:1050	https://www.kegg.jp/pathway/map04115
0.026456	0.729151	54891	Blood Study		PTSD_no_CI	INO80 complex subunit D	INO80D		HGNC:25997	https://pubmed.ncbi.nlm.nih.gov/29249826/
0.0108086	0.904523	9563	Cortisol induced neurotoxicity		PTSD_no_CI	hexose-6-phosphate dehydrogenase/glucose 1-dehydrogenase	H6PD	CORTRD1, G6PDH, GDH, H6PDH	HGNC:4795	https://www.ncbi.nlm.nih.gov/pmc/articles/PMC3365799/
-0.0333262	0.537164	3344	Blood Study		PTSD_no_CI	forkhead box N2	FOXN2	HTLF	HGNC:5281	https://pubmed.ncbi.nlm.nih.gov/29249826/
0.100653	0.202164	7079	GC receptor regulated genes		PTSD_no_CI	TIMP metallopeptidase inhibitor 4	TIMP4	TIMP-4	HGNC:11823	https://www.ncbi.nlm.nih.gov/pmc/articles/PMC6153563/
0.211027	0.00655628	94005	p53 signaling pathway	mitochondria apoptosis	PTSD_no_CI	phosphatidylinositol glycan anchor biosynthesis class S	PIGS	DEE95, GPIBD18, PIG-S	HGNC:14937	https://www.kegg.jp/pathway/map04115
0.0888469	0.256736	2539	Cortisol induced neurotoxicity		PTSD_no_CI	glucose-6-phosphate dehydrogenase	G6PD	CNSHA1, G6PD1	HGNC:4057	https://en.wikipedia.org/wiki/Pentose_phosphate_pathway
-0.0806712	0.260946	842	p53 signaling pathway	mitochondria apoptosis	PTSD_no_CI	caspase 9	CASP9	APAF-3, APAF3, ICE-LAP6, MCH6, PPP1R56	HGNC:1511	https://www.kegg.jp/pathway/map04115
0.0189252	0.788521	2904	Cortisol induced neurotoxicity		PTSD_no_CI	glutamate ionotropic receptor NMDA type subunit 2B	GRIN2B	DEE27, EIEE27, GluN2B, MRD6, NMDAR2B	HGNC:4586	https://www.ncbi.nlm.nih.gov/pmc/articles/PMC5419092/
-0.0548905	0.454063	64065	p53 signaling pathway	mitochondria apoptosis	PTSD_no_CI	p53 apoptosis effector related to PMP22	PERP	EKVP7, KCP1, KRTCAP1, OLMS2, PIGPC1	HGNC:17637	https://www.kegg.jp/pathway/map04115
-0.026837	0.715391	283871	Cortisol induced neurotoxicity		PTSD_no_CI	phosphoglycolate phosphatase	PGP	AUM, G3PP, PGPase	HGNC:8909	https://pubmed.ncbi.nlm.nih.gov/8094292/
0.102083	0.203262	9332	Blood Study	GC receptor signaling	PTSD_no_CI	CD163 molecule	CD163	M130, MM130, SCARI1	HGNC:1631	https://pubmed.ncbi.nlm.nih.gov/29249826/
-0.110695	0.113418	63970	p53 signaling pathway	mitochondria apoptosis	PTSD_no_CI	tumor protein p53 regulated apoptosis inducing protein 1	TP53AIP1	P53AIP1	HGNC:29984	https://www.kegg.jp/pathway/map04115
0.206075	0.00917104	2771	Cortisol induced neurotoxicity		PTSD_no_CI	G protein subunit alpha i2	GNAI2	GIP, GNAI2B, HG1C, H_LUCA15.1, H_LUCA16.1	HGNC:4385	https://www.ncbi.nlm.nih.gov/pmc/articles/PMC6489906/
0.0455355	0.525468	283514	p53 signaling pathway	mitochondria apoptosis	PTSD_no_CI	siah E3 ubiquitin protein ligase family member 3	SIAH3		HGNC:30553	https://www.kegg.jp/pathway/map04115
0.0734683	0.346833	841	p53 signaling pathway	apoptosis	PTSD_no_CI	caspase 8	CASP8	ALPS2B, CAP4, Casp-8, FLICE, MACH	HGNC:1509	https://www.kegg.jp/pathway/map04115
0.10903	0.105043	8850	GC receptor signaling		PTSD_no_CI	lysine acetyltransferase 2B	KAT2B	CAF, P/CAF, PCAF	HGNC:8638	https://www.nature.com/articles/s41593-022-01161-y#:~:text=These%20findings%20are%20consistent%20with,in%20PM%20brain%20tissue10.
-0.0636974	0.424683	79944	Blood Study		PTSD_no_CI	L-2-hydroxyglutarate dehydrogenase	L2HGDH	C14orf160, L2HGA	HGNC:20499	https://pubmed.ncbi.nlm.nih.gov/29249826/
0.122777	0.0881968	6532	Blood Study		PTSD_no_CI	solute carrier family 6 member 4	SLC6A4	5-HTT, 5-HTTLPR, 5HTT, HTT, OCD1	HGNC:11050	https://pubmed.ncbi.nlm.nih.gov/29249826/
0.0952714	0.215279	51246	p53 signaling pathway	mitochondria apoptosis	PTSD_no_CI	shisa family member 5	SHISA5	SCOTIN	HGNC:30376	https://www.kegg.jp/pathway/map04115
0.0874101	0.259599	5469	Blood Study	GC receptor signaling	PTSD_no_CI	mediator complex subunit 1	MED1	CRSP1, CRSP200, DRIP205, DRIP230, PBP	HGNC:9234	https://pubmed.ncbi.nlm.nih.gov/29249826/
-0.00446365	0.936886	2595	Blood Study		PTSD_no_CI	glucosidase alpha, neutral C	GANC		HGNC:4139	https://pubmed.ncbi.nlm.nih.gov/29249826/
-0.00424831	0.936414	3290	GC receptor regulated genes		PTSD_no_CI	hydroxysteroid 11-beta dehydrogenase 1	HSD11B1	11-DH, 11-beta-HSD1, CORTRD2, HDL, HSD11	HGNC:5208	https://www.ncbi.nlm.nih.gov/pmc/articles/PMC3962546/#:~:text=11%CE%B2%2DHSD%20type%201%2C%20a,%2C%20inflammatory%20cells%2C%20and%20gonads.
0.00463817	0.945182	9556	Blood Study		PTSD_no_CI	ATP synthase membrane subunit j	ATP5MJ	6.8PL, ATP5MPL, C14orf2, MLQ, MP68	HGNC:1188	https://pubmed.ncbi.nlm.nih.gov/29249826/
-0.122985	0.0800994	27113	p53 signaling pathway	mitochondria apoptosis	PTSD_no_CI	BCL2 binding component 3	BBC3	JFY-1, JFY1, PUMA	HGNC:17868	https://www.kegg.jp/pathway/map04115
0.0265001	0.759555	64393	Blood Study		PTSD_no_CI	zinc finger matrin-type 3	ZMAT3	PAG608, WIG-1, WIG1	HGNC:29983	https://pubmed.ncbi.nlm.nih.gov/29249826/
-0.0779753	0.30882	23358	Blood Study		PTSD_no_CI	ubiquitin specific peptidase 24	USP24		HGNC:12623	https://pubmed.ncbi.nlm.nih.gov/29249826/
0.00870041	0.933151	6513	Glucose metabolism genes		PTSD_no_CI	solute carrier family 2 member 1	SLC2A1	CSE, DYT17, DYT18, DYT9, EIG12	HGNC:11005	https://www.ncbi.nlm.nih.gov/pmc/articles/PMC6153563/
0.0765296	0.302886	23534	Blood Study		PTSD_no_CI	transportin 3	TNPO3	IPO12, LGMD1F, LGMDD2, MTR10A, TRN-SR	HGNC:17103	https://pubmed.ncbi.nlm.nih.gov/29249826/
0.121233	0.108085	146225	Blood Study		PTSD_no_CI	CKLF like MARVEL transmembrane domain containing 2	CMTM2	CKLFSF2	HGNC:19173	https://pubmed.ncbi.nlm.nih.gov/29249826/
0.15332	0.0526414	8705	Blood Study		PTSD_no_CI	beta-1,3-galactosyltransferase 4	B3GALT4	BETA3GALT4, GALT2, GALT4	HGNC:919	https://pubmed.ncbi.nlm.nih.gov/29249826/
-0.0545003	0.497367	50507	Cortisol induced neurotoxicity		PTSD_no_CI	NADPH oxidase 4	NOX4	KOX, KOX-1, RENOX	HGNC:7891	https://www.ncbi.nlm.nih.gov/pmc/articles/PMC6489906/
-0.0352651	0.578457	54899	Blood Study		PTSD_no_CI	PX domain containing serine/threonine kinase like	PXK	MONAKA, SLOB	HGNC:23326	https://pubmed.ncbi.nlm.nih.gov/29249826/
0.0556009	0.448992	388569	Blood Study		PTSD_no_CI	zinc finger protein 324B	ZNF324B		HGNC:33107	https://pubmed.ncbi.nlm.nih.gov/29249826/
0.0517448	0.482749	51776	Blood Study		PTSD_no_CI	mitogen-activated protein kinase kinase kinase 20	MAP3K20	AZK, CNM6, MLK7, MLT, MLTK	HGNC:17797	https://pubmed.ncbi.nlm.nih.gov/29249826/
0.120612	0.0959666	4694	Blood Study		PTSD_no_CI	NADH:ubiquinone oxidoreductase subunit A1	NDUFA1	CI-MWFE, MC1DN12, MWFE, ZNF183	HGNC:7683	https://pubmed.ncbi.nlm.nih.gov/29249826/
0.0667624	0.372933	197407	Blood Study		PTSD_no_CI	zinc finger protein 48	ZNF48	ZNF553	HGNC:13114	https://pubmed.ncbi.nlm.nih.gov/29249826/
-0.051674	0.511267	2101	Blood Study		PTSD_no_CI	estrogen related receptor alpha	ESRRA	ERR1, ERRa, ERRalpha, ESRL1, NR3B1	HGNC:3471	https://pubmed.ncbi.nlm.nih.gov/29249826/
-0.0851559	0.249492	351	Amyloid Beta production		PTSD_no_CI	amyloid beta precursor protein	APP	AAA, ABETA, ABPP, AD1, APPI	HGNC:620	https://www.ncbi.nlm.nih.gov/pmc/articles/PMC6396325/
-0.0674509	0.383146	596	p53 signaling pathway	mitochondria apoptosis	PTSD_no_CI	BCL2 apoptosis regulator	BCL2	Bcl-2, PPP1R50	HGNC:990	https://www.kegg.jp/pathway/map04115
-0.0525971	0.440917	4242	Blood Study		PTSD_no_CI	MFNG O-fucosylpeptide 3-beta-N-acetylglucosaminyltransferase	MFNG		HGNC:7038	https://pubmed.ncbi.nlm.nih.gov/29249826/
-0.105107	0.196281	6607	Blood Study		PTSD_no_CI	survival of motor neuron 2, centromeric	SMN2	BCD541, C-BCD541, GEMIN1, SMNC, TDRD16B	HGNC:11118	https://pubmed.ncbi.nlm.nih.gov/29249826/
-0.037548	0.631611	10452	Blood Study		PTSD_no_CI	translocase of outer mitochondrial membrane 40	TOMM40	C19orf1, D19S1177E, PER-EC1, PEREC1, TOM40	HGNC:18001	https://pubmed.ncbi.nlm.nih.gov/29249826/
-0.128995	0.102059	9882	Glucose metabolism genes		PTSD_no_CI	TBC1 domain family member 4	TBC1D4	AS160, NIDDM5	HGNC:19165	https://www.ncbi.nlm.nih.gov/pmc/articles/PMC6153563/
-0.0800127	0.290009	5873	Blood Study		PTSD_no_CI	RAB27A, member RAS oncogene family	RAB27A	GS2, HsT18676, RAB27, RAM	HGNC:9766	https://pubmed.ncbi.nlm.nih.gov/29249826/
0.247214	0.00130239	598	p53 signaling pathway	mitochondria apoptosis	PTSD_no_CI	BCL2 like 1	BCL2L1	BCL-XL/S, BCL2L, BCLX, Bcl-X, PPP1R52	HGNC:992	https://www.kegg.jp/pathway/map04115
0.0993618	0.159329	4137	Tau		PTSD_no_CI	microtubule associated protein tau	MAPT	DDPAC, FTD1, FTDP-17, MAPTL, MSTD	HGNC:6893	https://www.ncbi.nlm.nih.gov/pmc/articles/PMC6396325/
-0.00500083	0.941156	10000	Glucose metabolism genes		PTSD_no_CI	AKT serine/threonine kinase 3	AKT3	MPPH, MPPH2, PKB-GAMMA, PKBG, PRKBG	HGNC:393	https://www.ncbi.nlm.nih.gov/pmc/articles/PMC6153563/
-0.136727	0.0825064	6478	p53 signaling pathway	mitochondria apoptosis	PTSD_no_CI	siah E3 ubiquitin protein ligase 2	SIAH2	hSiah2	HGNC:10858	https://www.kegg.jp/pathway/map04115
0.0741219	0.317429	347736	Blood Study		PTSD_no_CI	NME/NM23 family member 9	NME9	NM23-H9, NXL2, TXL-2, TXL2, TXNDC6	HGNC:21343	https://pubmed.ncbi.nlm.nih.gov/29249826/
0.0765792	0.245405	22933	Cortisol induced neurotoxicity		PTSD_no_CI	sirtuin 2	SIRT2	SIR2, SIR2L, SIR2L2	HGNC:10886	https://en.wikipedia.org/wiki/Pentose_phosphate_pathway
0.183053	0.0127588	1153	Blood Study		PTSD_no_CI	cold inducible RNA binding protein	CIRBP	CIRP	HGNC:1982	https://pubmed.ncbi.nlm.nih.gov/29249826/
-0.103892	0.194594	286128	Blood Study		PTSD_no_CI	ZFP41 zinc finger protein	ZFP41	ZNF753, zfp-41	HGNC:26786	https://pubmed.ncbi.nlm.nih.gov/29249826/
-0.0273186	0.728753	3717	GC receptor signaling		PTSD_no_CI	Janus kinase 2	JAK2	JTK10	HGNC:6192	https://www.nature.com/articles/s41593-022-01161-y#:~:text=These%20findings%20are%20consistent%20with,in%20PM%20brain%20tissue10.
-0.00746283	0.910823	208	Glucose metabolism genes		PTSD_no_CI	AKT serine/threonine kinase 2	AKT2	HIHGHH, PKBB, PKBBETA, PRKBB, RAC-BETA	HGNC:392	https://www.ncbi.nlm.nih.gov/pmc/articles/PMC6153563/
-0.0655041	0.416719	6197	Blood Study		PTSD_no_CI	ribosomal protein S6 kinase A3	RPS6KA3	CLS, HU-3, ISPK-1, MAPKAPK1B, MRX19	HGNC:10432	https://pubmed.ncbi.nlm.nih.gov/29249826/
0.0507541	0.533598	10725	GC receptor signaling		PTSD_no_CI	nuclear factor of activated T cells 5	NFAT5	NF-AT5, NFATL1, NFATZ, OREBP, TONEBP	HGNC:7774	https://www.nature.com/articles/s41593-022-01161-y#:~:text=These%20findings%20are%20consistent%20with,in%20PM%20brain%20tissue10.
0.0604251	0.44532	11214	Blood Study		PTSD_no_CI	A-kinase anchoring protein 13	AKAP13	AKAP-13, AKAP-Lbc, ARHGEF13, BRX, HA-3	HGNC:371	https://pubmed.ncbi.nlm.nih.gov/29249826/
0.0839546	0.276892	51107	Amyloid Beta production	Gamma-secretase	PTSD_no_CI	aph-1A gamma-secretase subunit	APH1A	6530402N02Rik, APH-1, APH-1A, CGI-78	HGNC:29509	https://www.ncbi.nlm.nih.gov/pmc/articles/PMC6396325/
-0.129325	0.103305	10090	Blood Study		PTSD_no_CI	uronyl 2-sulfotransferase	UST	2OST, CS-2OST	HGNC:17223	https://pubmed.ncbi.nlm.nih.gov/29249826/
-0.07132	0.36006	6801	Blood Study		PTSD_no_CI	striatin	STRN	PPP2R6A, SG2NA, STRN1	HGNC:11424	https://pubmed.ncbi.nlm.nih.gov/29249826/
0.134196	0.0850342	10572	p53 signaling pathway	mitochondria apoptosis	PTSD_no_CI	SIVA1 apoptosis inducing factor	SIVA1	CD27BP, SIVA, Siva-1, Siva-2	HGNC:17712	https://www.kegg.jp/pathway/map04115
0.0964801	0.197434	9887	Blood Study		PTSD_no_CI	SMG7 nonsense mediated mRNA decay factor	SMG7	C1orf16, EST1C, SGA56M	HGNC:16792	https://pubmed.ncbi.nlm.nih.gov/29249826/
-0.018825	0.771767	5366	p53 signaling pathway	mitochondria apoptosis	PTSD_no_CI	phorbol-12-myristate-13-acetate-induced protein 1	PMAIP1	APR, NOXA	HGNC:9108	https://www.kegg.jp/pathway/map04115
-0.0349386	0.642111	8797	p53 signaling pathway	apoptosis	PTSD_no_CI	TNF receptor superfamily member 10a	TNFRSF10A	APO2, CD261, DR4, TRAILR-1, TRAILR1	HGNC:11904	https://www.kegg.jp/pathway/map04115
0.102741	0.18407	100131187	Blood Study		PTSD_no_CI	thiosulfate sulfurtransferase like domain containing 1	TSTD1	KAT, TST	HGNC:35410	https://pubmed.ncbi.nlm.nih.gov/29249826/
0.0662223	0.300539	23303	Blood Study		PTSD_no_CI	kinesin family member 13B	KIF13B	GAKIN	HGNC:14405	https://pubmed.ncbi.nlm.nih.gov/29249826/
0.0267291	0.729078	9611	Blood Study	GC receptor signaling	PTSD_no_CI	nuclear receptor corepressor 1	NCOR1	N-CoR, N-CoR1, PPP1R109, TRAC1, hN-CoR	HGNC:7672	https://pubmed.ncbi.nlm.nih.gov/29249826/
0.00135702	0.99126	3320	GC receptor regulated genes		PTSD_no_CI	heat shock protein 90 alpha family class A member 1	HSP90AA1	EL52, HEL-S-65p, HSP86, HSP89A, HSP90A	HGNC:5253	https://www.ncbi.nlm.nih.gov/pmc/articles/PMC6153563/
0.0368585	0.632293	6517	Glucose metabolism genes		PTSD_no_CI	solute carrier family 2 member 4	SLC2A4	GLUT4	HGNC:11009	https://www.ncbi.nlm.nih.gov/pmc/articles/PMC6153563/
0.0593045	0.468109	54793	Blood Study		PTSD_no_CI	potassium channel tetramerization domain containing 9	KCTD9	BTBD27	HGNC:22401	https://pubmed.ncbi.nlm.nih.gov/29249826/
-0.130253	0.0972864	6477	p53 signaling pathway	mitochondria apoptosis	PTSD_no_CI	siah E3 ubiquitin protein ligase 1	SIAH1	BURHAS, SIAH1A	HGNC:10857	https://www.kegg.jp/pathway/map04115
0.110492	0.16301	6647	Antioxidants		PTSD_no_CI	superoxide dismutase 1	SOD1	ALS, ALS1, HEL-S-44, IPOA, SOD	HGNC:11179	https://www.ncbi.nlm.nih.gov/pmc/articles/PMC9774954/
0.00328677	0.978774	55193	GC receptor signaling		PTSD_no_CI	polybromo 1	PBRM1	BAF180, PB1, RCC, SMARCH1	HGNC:30064	https://www.nature.com/articles/s41593-022-01161-y#:~:text=These%20findings%20are%20consistent%20with,in%20PM%20brain%20tissue10.
0.104255	0.15606	51329	Blood Study		PTSD_no_CI	ARF like GTPase 6 interacting protein 4	ARL6IP4	SFRS20, SR-25, SRp25, SRrp37	HGNC:18076	https://pubmed.ncbi.nlm.nih.gov/29249826/
0.0167573	0.800593	25870	Blood Study		PTSD_no_CI	sulfatase modifying factor 2	SUMF2	pFGE	HGNC:20415	https://pubmed.ncbi.nlm.nih.gov/29249826/
0.0816344	0.269559	627	Blood Study	Significant	PTSD_no_CI	brain derived neurotrophic factor	BDNF	ANON2, BULN2	HGNC:1033	https://pubmed.ncbi.nlm.nih.gov/29249826/
0.113312	0.139908	317	p53 signaling pathway	mitochondria apoptosis	PTSD_no_CI	apoptotic peptidase activating factor 1	APAF1	APAF-1, CED4	HGNC:576	https://www.kegg.jp/pathway/map04115
0.00595104	0.920647	729683	Blood Study		PTSD_no_CI	uncharacterized LOC729683	LOC729683			https://pubmed.ncbi.nlm.nih.gov/29249826/
-0.0116823	0.8287	6515	Glucose metabolism genes		PTSD_no_CI	solute carrier family 2 member 3	SLC2A3	GLUT3	HGNC:11007	https://www.ncbi.nlm.nih.gov/pmc/articles/PMC6153563/
-0.0703618	0.358524	92270	Blood Study		PTSD_no_CI	ATPase H+ transporting accessory protein 1 like (pseudogene)	ATP6AP1L		HGNC:28091	https://pubmed.ncbi.nlm.nih.gov/29249826/
-0.0139763	0.856113	8106	Blood Study		PTSD_no_CI	poly(A) binding protein nuclear 1	PABPN1	OPMD, PAB2, PABII, PABP-2, PABP2	HGNC:8565	https://pubmed.ncbi.nlm.nih.gov/29249826/
0.0666848	0.372341	56731	Glucose metabolism genes		PTSD_no_CI	SLC2A4 regulator	SLC2A4RG	GEF, HDBP-1, HDBP1, Si-1-2, Si-1-2-19	HGNC:15930	https://www.ncbi.nlm.nih.gov/pmc/articles/PMC6153563/
-0.0398986	0.599491	57551	Blood Study		PTSD_no_CI	TAO kinase 1	TAOK1	DDIB, KFC-B, MAP3K16, MARKK, PSK-2	HGNC:29259	https://pubmed.ncbi.nlm.nih.gov/29249826/
-0.0537034	0.479803	3291	Cortisol induced neurotoxicity		PTSD_no_CI	hydroxysteroid 11-beta dehydrogenase 2	HSD11B2	AME, AME1, HSD11K, HSD2, SDR9C3	HGNC:5209	https://www.ncbi.nlm.nih.gov/pmc/articles/PMC3962546/#:~:text=11%CE%B2%2DHSD%20type%201%2C%20a,%2C%20inflammatory%20cells%2C%20and%20gonads.
-0.0180117	0.790712	55210	Blood Study		PTSD_no_CI	ATPase family AAA domain containing 3A	ATAD3A	HAYOS, PHRINL	HGNC:25567	https://pubmed.ncbi.nlm.nih.gov/29249826/
0.0383462	0.560472	55658	Blood Study		PTSD_no_CI	ring finger protein 126	RNF126		HGNC:21151	https://pubmed.ncbi.nlm.nih.gov/29249826/
-0.0106478	0.882792	2902	Cortisol induced neurotoxicity		PTSD_no_CI	glutamate ionotropic receptor NMDA type subunit 1	GRIN1	DEE101, GluN1, MRD8, NDHMSD, NDHMSR	HGNC:4584	https://www.ncbi.nlm.nih.gov/pmc/articles/PMC5419092/
0.0993785	0.199395	1268	GC receptor regulated genes		PTSD_no_CI	cannabinoid receptor 1	CNR1	CANN6, CB-R, CB1, CB1A, CB1K5	HGNC:2159	https://www.ncbi.nlm.nih.gov/pmc/articles/PMC6153563/
0.0967629	0.218963	23526	Blood Study		PTSD_no_CI	Rho GTPase activating protein 45	ARHGAP45	HA-1, HLA-HA1, HMHA1	HGNC:17102	https://pubmed.ncbi.nlm.nih.gov/29249826/
0.16974	0.0194614	7157	p53 signaling pathway		PTSD_no_CI	tumor protein p53	TP53	BCC7, BMFS5, LFS1, P53, TRP53	HGNC:11998	https://www.kegg.jp/pathway/map04115
-0.124566	0.0787254	2903	Cortisol induced neurotoxicity		PTSD_no_CI	glutamate ionotropic receptor NMDA type subunit 2A	GRIN2A	EPND, FESD, GluN2A, LKS, NMDAR2A	HGNC:4585	https://www.ncbi.nlm.nih.gov/pmc/articles/PMC5419092/
0.112296	0.112129	7227	Blood Study		PTSD_no_CI	transcriptional repressor GATA binding 1	TRPS1	GC79, LGCR	HGNC:12340	https://pubmed.ncbi.nlm.nih.gov/29249826/
-0.014933	0.798063	3486	p53 signaling pathway	IGF-1/mTOR inhibition	PTSD_no_CI	insulin like growth factor binding protein 3	IGFBP3	BP-53, IBP-3, IBP3, IGFBP-3	HGNC:5472	https://www.kegg.jp/pathway/map04115
0.0763734	0.28108	10613	Blood Study		PTSD_no_CI	ER lipid raft associated 1	ERLIN1	C10orf69, Erlin-1, KE04, KEO4, SPFH1	HGNC:16947	https://pubmed.ncbi.nlm.nih.gov/29249826/
0.045099	0.429923	5663	Amyloid Beta production	Gamma-secretase	PTSD_no_CI	presenilin 1	PSEN1	ACNINV3, AD3, CMD1U, FAD, PS-1	HGNC:9508	https://www.ncbi.nlm.nih.gov/pmc/articles/PMC6396325/
0.182149	0.0139293	5728	p53 signaling pathway	IGF-1/mTOR inhibition	PTSD_no_CI	phosphatase and tensin homolog	PTEN	10q23del, BZS, CWS1, DEC, GLM2	HGNC:9588	https://www.kegg.jp/pathway/map04115
-0.0799511	0.315761	836	p53 signaling pathway	mitochondria apoptosis	PTSD_no_CI	caspase 3	CASP3	CPP32, CPP32B, SCA-1	HGNC:1504	https://www.kegg.jp/pathway/map04115
-0.0907486	0.241865	9857	Blood Study		PTSD_no_CI	centrosomal protein 350	CEP350	CAP350, GM133	HGNC:24238	https://pubmed.ncbi.nlm.nih.gov/29249826/
-0.0375779	0.628516	2908	GC receptor		PTSD_no_CI	nuclear receptor subfamily 3 group C member 1	NR3C1	GCCR, GCR, GCRST, GR, GRL	HGNC:7978	https://www.ncbi.nlm.nih.gov/pmc/articles/PMC4236834/
0.0511134	0.502494	23049	Blood Study		PTSD_no_CI	SMG1 nonsense mediated mRNA decay associated PI3K related kinase	SMG1	61E3.4, ATX, LIP	HGNC:30045	https://pubmed.ncbi.nlm.nih.gov/29249826/
0.0324035	0.67063	355	p53 signaling pathway	apoptosis	PTSD_no_CI	Fas cell surface death receptor	FAS	ALPS1A, APO-1, APT1, CD95, FAS1	HGNC:11920	https://www.kegg.jp/pathway/map04115
0.106816	0.138176	2193	Blood Study		PTSD_no_CI	phenylalanyl-tRNA synthetase subunit alpha	FARSA	CML33, FARSL, FARSLA, FRSA, PheHA	HGNC:3592	https://pubmed.ncbi.nlm.nih.gov/29249826/
-0.0771907	0.326828	1051	GC receptor signaling		PTSD_no_CI	CCAAT enhancer binding protein beta	CEBPB	C/EBP-beta, IL6DBP, NF-IL6, TCF5	HGNC:1834	https://www.nature.com/articles/s41593-022-01161-y#:~:text=These%20findings%20are%20consistent%20with,in%20PM%20brain%20tissue10.
0.0740451	0.267687	23621	Amyloid Beta production	Beta-secretase	PTSD_no_CI	beta-secretase 1	BACE1	ASP2, BACE, HSPC104	HGNC:933	https://www.ncbi.nlm.nih.gov/pmc/articles/PMC6396325/
0.0353513	0.571122	653188	Blood Study		PTSD_no_CI	GUSB pseudogene 3	GUSBP3	GUSBP1, SMA3	HGNC:37301	https://pubmed.ncbi.nlm.nih.gov/29249826/
-0.0750716	0.337867	81926	Blood Study		PTSD_no_CI	abhydrolase domain containing 17A, depalmitoylase	ABHD17A	C19orf27, FAM108A1	HGNC:28756	https://pubmed.ncbi.nlm.nih.gov/29249826/
-0.0287475	0.688183	79002	Blood Study		PTSD_no_CI	telomerase RNA component interacting RNase	TRIR	C19orf43, TERCIR, fSAP18	HGNC:28424	https://pubmed.ncbi.nlm.nih.gov/29249826/
0.109287	0.15041	4134	Blood Study		PTSD_no_CI	microtubule associated protein 4	MAP4		HGNC:6862	https://pubmed.ncbi.nlm.nih.gov/29249826/
0.0206791	0.781485	83464	Amyloid Beta production	Gamma-secretase	PTSD_no_CI	aph-1B gamma-secretase subunit	APH1B	APH-1B, PRO1328, PSFL, TAAV688, aph-1beta	HGNC:24080	https://www.ncbi.nlm.nih.gov/pmc/articles/PMC6396325/
0.072476	0.342909	7249	p53 signaling pathway	IGF-1/mTOR inhibition	PTSD_no_CI	TSC complex subunit 2	TSC2	LAM, PPP1R160, TSC4	HGNC:12363	https://www.kegg.jp/pathway/map04115
-0.0515184	0.448308	121504	Blood Study		PTSD_no_CI	H4 histone 16	H4C16	H4-16, H4/p, H4C1, H4C11, H4C12	HGNC:20510	https://pubmed.ncbi.nlm.nih.gov/29249826/
-0.0348523	0.641817	831	Blood Study		PTSD_no_CI	calpastatin	CAST	BS-17, MIR583HG, PLACK	HGNC:1515	https://pubmed.ncbi.nlm.nih.gov/29249826/
-0.0392774	0.609225	9592	Blood Study		PTSD_no_CI	immediate early response 2	IER2	CHX1, ETR101	HGNC:28871	https://pubmed.ncbi.nlm.nih.gov/29249826/
-0.103817	0.18443	27099	Blood Study		PTSD_no_CI	SND1 intronic transcript 1	SND1-IT1	C7orf54, NAG8, NSG-X	HGNC:24158	https://pubmed.ncbi.nlm.nih.gov/29249826/
-0.155732	0.0187712	9209	Blood Study		PTSD_no_CI	LRR binding FLII interacting protein 2	LRRFIP2	HUFI-2	HGNC:6703	https://pubmed.ncbi.nlm.nih.gov/29249826/
0.124041	0.104522	1831	GC receptor regulated genes		PTSD_no_CI	TSC22 domain family member 3	TSC22D3	DIP, DSIPI, GILZ, TSC-22R	HGNC:3051	https://www.ncbi.nlm.nih.gov/pmc/articles/PMC6153563/
-0.0558862	0.482424	3667	Glucose metabolism genes		PTSD_no_CI	insulin receptor substrate 1	IRS1	HIRS-1	HGNC:6125	https://www.ncbi.nlm.nih.gov/pmc/articles/PMC6153563/
-0.130441	0.0993812	3008	Blood Study		PTSD_no_CI	H1.4 linker histone, cluster member	H1-4	H1.4, H1E, H1F4, H1s-4, HIST1H1E	HGNC:4718	https://pubmed.ncbi.nlm.nih.gov/29249826/
0.123113	0.107052	5532	GC receptor signaling		PTSD_no_CI	protein phosphatase 3 catalytic subunit beta	PPP3CB	CALNA2, CALNB, CNA2, PP2Bbeta	HGNC:9315	https://www.nature.com/articles/s41593-022-01161-y#:~:text=These%20findings%20are%20consistent%20with,in%20PM%20brain%20tissue10.
0.269028	0.000391731	55252	Blood Study		PTSD_no_CI	ASXL transcriptional regulator 2	ASXL2	ASXH2, SHAPNS	HGNC:23805	https://pubmed.ncbi.nlm.nih.gov/29249826/
-0.0107682	0.887245	55367	p53 signaling pathway	apoptosis	PTSD_no_CI	p53-induced death domain protein 1	PIDD1	LRDD, MRT75, PIDD	HGNC:16491	https://www.kegg.jp/pathway/map04115
0.124631	0.11693	9535	Blood Study		PTSD_no_CI	glia maturation factor gamma	GMFG	GMF-GAMMA	HGNC:4374	https://pubmed.ncbi.nlm.nih.gov/29249826/
0.179994	0.0103885	8293	Blood Study		PTSD_no_CI	small EDRK-rich factor 1A	SERF1A	4F5, FAM2A, H4F5, SERF1, SMAM1	HGNC:10755	https://pubmed.ncbi.nlm.nih.gov/29249826/
-0.03545	0.569515	6579	Cortisol induced neurotoxicity		PTSD_no_CI	solute carrier organic anion transporter family member 1A2	SLCO1A2	OATP, OATP-A, OATP1A2, SLC21A3	HGNC:10956	https://www.ncbi.nlm.nih.gov/pmc/articles/PMC3058749/
-0.0672117	0.367665	3326	GC receptor regulated genes		PTSD_no_CI	heat shock protein 90 alpha family class B member 1	HSP90AB1	D6S182, HSP84, HSP90B, HSPC2, HSPCB	HGNC:5258	https://www.ncbi.nlm.nih.gov/pmc/articles/PMC6153563/
0.0900493	0.15866	27106	Blood Study		PTSD_no_CI	arrestin domain containing 2	ARRDC2	CLONE24945, PP2703	HGNC:25225	https://pubmed.ncbi.nlm.nih.gov/29249826/
-0.0951146	0.214642	55571	Blood Study		PTSD_no_CI	CCR4-NOT transcription complex subunit 11	CNOT11	C2orf29, C40	HGNC:25217	https://pubmed.ncbi.nlm.nih.gov/29249826/
0.0375484	0.622496	55813	Blood Study		PTSD_no_CI	UTP6 small subunit processome component	UTP6	C17orf40, HCA66	HGNC:18279	https://pubmed.ncbi.nlm.nih.gov/29249826/
-0.0666483	0.40074	4306	GC receptor		PTSD_no_CI	nuclear receptor subfamily 3 group C member 2	NR3C2	MCR, MLR, MR, NR3C2VIT	HGNC:7979	https://www.ncbi.nlm.nih.gov/pmc/articles/PMC4236834/
0.27576	0.000231768	7184	GC receptor regulated genes		PTSD_no_CI	heat shock protein 90 beta family member 1	HSP90B1	ECGP, GP96, GRP94, HEL-S-125m, HEL35	HGNC:12028	https://www.ncbi.nlm.nih.gov/pmc/articles/PMC6153563/
0.0767568	0.330308	6418	Blood Study		PTSD_no_CI	SET nuclear proto-oncogene	SET	2PP2A, I2PP2A, IGAAD, IPP2A2, MRD58	HGNC:10760	https://pubmed.ncbi.nlm.nih.gov/29249826/
-0.0201546	0.752581	11007	Blood Study	Significant	PTSD_no_CI	coiled-coil domain containing 85B	CCDC85B	DIPA	HGNC:24926	https://pubmed.ncbi.nlm.nih.gov/29249826/
-0.0588467	0.444042	2289	Blood Study	Significant	PTSD_no_CI	FKBP prolyl isomerase 5	FKBP5	AIG6, FKBP51, FKBP54, P54, PPIase	HGNC:3721	https://pubmed.ncbi.nlm.nih.gov/29249826/
0.0355334	0.617485	2356	Blood Study		PTSD_no_CI	folylpolyglutamate synthase	FPGS		HGNC:3824	https://pubmed.ncbi.nlm.nih.gov/29249826/
0.149551	0.0302773	6645	Blood Study		PTSD_no_CI	syntrophin beta 2	SNTB2	D16S2531E, EST25263, SNT2B2, SNT3, SNTL	HGNC:11169	https://pubmed.ncbi.nlm.nih.gov/29249826/
0.0686487	0.385803	125988	Blood Study		PTSD_no_CI	mitochondrial contact site and cristae organizing system subunit 13	MICOS13	C19orf70, MIC12, MIC13, P117, QIL1	HGNC:33702	https://pubmed.ncbi.nlm.nih.gov/29249826/
0.0143491	0.867355	8202	GC receptor signaling		PTSD_no_CI	nuclear receptor coactivator 3	NCOA3	ACTR, AIB-1, AIB1, CAGH16, CTG26	HGNC:7670	https://www.nature.com/articles/s41593-022-01161-y#:~:text=These%20findings%20are%20consistent%20with,in%20PM%20brain%20tissue10.
0.148433	0.0448367	581	p53 signaling pathway	mitochondria apoptosis	PTSD_no_CI	BCL2 associated X, apoptosis regulator	BAX	BCL2L4	HGNC:959	https://www.kegg.jp/pathway/map04115
0.114031	0.150524	122618	Blood Study		PTSD_no_CI	phospholipase D family member 4	PLD4	C14orf175	HGNC:23792	https://pubmed.ncbi.nlm.nih.gov/29249826/
-0.00115095	0.998201	23385	Amyloid Beta production	Gamma-secretase	PTSD_no_CI	nicastrin	NCSTN	ATAG1874	HGNC:17091	https://www.ncbi.nlm.nih.gov/pmc/articles/PMC6396325/
-0.0090281	0.885306	835	Blood Study		PTSD_no_CI	caspase 2	CASP2	CASP-2, ICH1, MRT80, NEDD-2, NEDD2	HGNC:1503	https://pubmed.ncbi.nlm.nih.gov/29249826/
-0.0690295	0.381863	5290	Blood Study	GC receptor signaling	PTSD_no_CI	phosphatidylinositol-4,5-bisphosphate 3-kinase catalytic subunit alpha	PIK3CA	CCM4, CLAPO, CLOVE, CWS5, HMH	HGNC:8975	https://pubmed.ncbi.nlm.nih.gov/29249826/
0.14231	0.0563454	51150	Blood Study		PTSD_no_CI	stromal cell derived factor 4	SDF4	Cab45, SDF-4	HGNC:24188	https://pubmed.ncbi.nlm.nih.gov/29249826/
0.0197557	0.80889	6093	Blood Study		PTSD_no_CI	Rho associated coiled-coil containing protein kinase 1	ROCK1	P160ROCK, ROCK-I	HGNC:10251	https://pubmed.ncbi.nlm.nih.gov/29249826/
-0.0184014	0.79178	5937	Blood Study		PTSD_no_CI	RNA binding motif single stranded interacting protein 1	RBMS1	C2orf12, HCC-4, MSSP, MSSP-1, MSSP-2	HGNC:9907	https://pubmed.ncbi.nlm.nih.gov/29249826/
0.0490339	0.535023	55851	Amyloid Beta production	Gamma-secretase	PTSD_no_CI	presenilin enhancer, gamma-secretase subunit	PSENEN	ACNINV2, MDS033, MSTP064, PEN-2, PEN2	HGNC:30100	https://www.ncbi.nlm.nih.gov/pmc/articles/PMC6396325/
0.04381	0.582151	207	Glucose metabolism genes	GC receptor signaling	PTSD_no_CI	AKT serine/threonine kinase 1	AKT1	AKT, PKB, PKB-ALPHA, PRKBA, RAC	HGNC:391	https://www.ncbi.nlm.nih.gov/pmc/articles/PMC6153563/
-0.133613	0.0865764	23019	Blood Study		PTSD_no_CI	CCR4-NOT transcription complex subunit 1	CNOT1	AD-005, CDC39, HPE12, NOT1, NOT1H	HGNC:7877	https://pubmed.ncbi.nlm.nih.gov/29249826/
0.193706	0.00858567	54205	p53 signaling pathway	mitochondria apoptosis	PTSD_no_CI	cytochrome c, somatic	CYCS	CYC, HCS, THC4	HGNC:19986	https://www.kegg.jp/pathway/map04115
0.0575867	0.422729	6649	Antioxidants		PTSD_no_CI	superoxide dismutase 3	SOD3	EC-SOD	HGNC:11181	https://www.ncbi.nlm.nih.gov/pmc/articles/PMC9774954/
0.0470596	0.545237	5594	Cortisol induced neurotoxicity		PTSD_no_CI	mitogen-activated protein kinase 1	MAPK1	ERK, ERK-2, ERK2, ERT1, MAPK2	HGNC:6871	https://www.ncbi.nlm.nih.gov/pmc/articles/PMC5419092/
-0.0854761	0.237587	2877	Antioxidants		PTSD_no_CI	glutathione peroxidase 2	GPX2	GI-GPx, GPRP, GPRP-2, GPx-2, GPx-GI	HGNC:4554	https://www.ncbi.nlm.nih.gov/pmc/articles/PMC9774954/
0.124995	0.125943	2879	Antioxidants		PTSD_no_CI	glutathione peroxidase 4	GPX4	GPx-4, GSHPx-4, MCSP, PHGPx, SMDS	HGNC:4556	https://www.ncbi.nlm.nih.gov/pmc/articles/PMC9774954/
0.0141223	0.849469	2878	Antioxidants		PTSD_no_CI	glutathione peroxidase 3	GPX3	GPx-P, GSHPx-3, GSHPx-P	HGNC:4555	https://www.ncbi.nlm.nih.gov/pmc/articles/PMC9774954/
-0.0113848	0.851158	493869	Antioxidants		PTSD_no_CI	glutathione peroxidase 8 (putative)	GPX8	EPLA847, GPx-8, GSHPx-8, UNQ847	HGNC:33100	https://www.ncbi.nlm.nih.gov/pmc/articles/PMC9774954/
-0.0802732	0.28415	2882	Antioxidants		PTSD_no_CI	glutathione peroxidase 7	GPX7	CL683, GPX6, GPx-7, GSHPx-7, NPGPx	HGNC:4559	https://www.ncbi.nlm.nih.gov/pmc/articles/PMC9774954/
0.022399	0.777237	2876	Antioxidants		PTSD_no_CI	glutathione peroxidase 1	GPX1	GPXD, GSHPX1	HGNC:4553	https://www.ncbi.nlm.nih.gov/pmc/articles/PMC9774954/
-0.12798	0.0950731	6648	Antioxidants		PTSD_no_CI	superoxide dismutase 2	SOD2	GC1, GClnc1, IPO-B, IPOB, MNSOD	HGNC:11180	https://www.ncbi.nlm.nih.gov/pmc/articles/PMC9774954/
0.083949	0.287033	84883	p53 signaling pathway	apoptosis	PTSD_no_CI	AIF family member 2	AIFM2	AMID, FSP1, PRG3	HGNC:21411	https://www.kegg.jp/pathway/map04115
-0.173027	0.0295637	5599	p53 signaling pathway		PTSD_no_CI	mitogen-activated protein kinase 8	MAPK8	JNK, JNK-46, JNK1, JNK1A2, JNK21B1/2	HGNC:6881	https://pubmed.ncbi.nlm.nih.gov/37691512/
-0.0130618	0.863872	2880	Antioxidants		PTSD_no_CI	glutathione peroxidase 5	GPX5	EGLP, GPx-5, GSHPx-5, HEL-S-75p	HGNC:4557	https://www.ncbi.nlm.nih.gov/pmc/articles/PMC9774954/
0.0258346	0.679282	847	Antioxidants		PTSD_no_CI	catalase	CAT		HGNC:1516	https://www.ncbi.nlm.nih.gov/pmc/articles/PMC9774954/
0.123022	0.101242	5595	Cortisol induced neurotoxicity		PTSD_no_CI	mitogen-activated protein kinase 3	MAPK3	ERK-1, ERK1, ERT2, HS44KDAP, HUMKER1A	HGNC:6877	https://www.ncbi.nlm.nih.gov/pmc/articles/PMC5419092/
